# Supplementary material for: EcoBLMcrX, a classical modification-dependent restriction enzyme in Escherichia coli B: Characterization in vivo and in vitro with a new approach to cleavage site determination
Source: PLoS One. 2017 Jun 27;12(6):e0179853. doi: 10.1371/journal.pone.0179853 (PMC5487053; doi:10.1371/journal.pone.0179853)
Supplement: S2 Table — (XLSX) [file pone.0179853.s009.xlsx]

## Sheet: 3way LCB1 all refno align coord
Sequence Name	Name or change relative to reference	Type	Min (with gaps)	Max (with gaps)	Track Name	Min (original sequence)	Max (original sequence)	Length	Length (with gaps)	Minimum	Maximum	locus_tag	Direction	NCBI Feature Key	Polymorphism Type	Amino Acid Change	CDS Codon Number	Protein Effect	mobile_element_type
ER2566_v3 Annotated circ rev ori at dnaA (reversed) (bases 1 to 661949)	rpmH CDS	cds	607	747		607	747	141	141	607	747	ECD_03586	forward	CDS
ER2566_v3 Annotated circ rev ori at dnaA (reversed) (bases 1 to 661949)	rpmH gene	gene	607	747		607	747	141	141	607	747	ECD_03586	forward	gene
MG1655 - NC_000913 ori at dnaA (bases 1 to 635510)	rpmH CDS	CDS	607	747		607	747	141	141	607	747	b3703	forward	CDS
MG1655 - NC_000913 ori at dnaA (bases 1 to 635510)	rpmH gene	gene	607	747		607	747	141	141	607	747	b3703	forward	gene
NC_012971 ori at dnaA (modified) (bases 1 to 661950)	rpmH CDS	CDS	607	747		607	747	141	141	607	747	ECD_03586	forward	CDS
NC_012971 ori at dnaA (modified) (bases 1 to 661950)	rpmH gene	gene	607	747		607	747	141	141	607	747	ECD_03586	forward	gene
ER2566_v3 Annotated circ rev ori at dnaA (reversed) (bases 1 to 661949)	rnpA CDS	cds	764	1123		764	1123	360	360	764	1123	ECD_03587	forward	CDS
ER2566_v3 Annotated circ rev ori at dnaA (reversed) (bases 1 to 661949)	rnpA gene	gene	764	1123		764	1123	360	360	764	1123	ECD_03587	forward	gene
MG1655 - NC_000913 ori at dnaA (bases 1 to 635510)	rnpA CDS	CDS	764	1123		764	1123	360	360	764	1123	b3704	forward	CDS
MG1655 - NC_000913 ori at dnaA (bases 1 to 635510)	rnpA gene	gene	764	1123		764	1123	360	360	764	1123	b3704	forward	gene
NC_012971 ori at dnaA (modified) (bases 1 to 661950)	rnpA CDS	CDS	764	1123		764	1123	360	360	764	1123	ECD_03587	forward	CDS
NC_012971 ori at dnaA (modified) (bases 1 to 661950)	rnpA gene	gene	764	1123		764	1123	360	360	764	1123	ECD_03587	forward	gene
ER2566_v3 Annotated circ rev ori at dnaA (reversed) (bases 1 to 661949)	yidD CDS	cds	1087	1344		1087	1344	258	258	1087	1344	ECD_03588	forward	CDS
ER2566_v3 Annotated circ rev ori at dnaA (reversed) (bases 1 to 661949)	yidD gene	gene	1087	1344		1087	1344	258	258	1087	1344	ECD_03588	forward	gene
MG1655 - NC_000913 ori at dnaA (bases 1 to 635510)	yidD CDS	CDS	1087	1344		1087	1344	258	258	1087	1344	b4557	forward	CDS
MG1655 - NC_000913 ori at dnaA (bases 1 to 635510)	yidD gene	gene	1087	1344		1087	1344	258	258	1087	1344	b4557	forward	gene
NC_012971 ori at dnaA (modified) (bases 1 to 661950)	yidD CDS	CDS	1087	1344		1087	1344	258	258	1087	1344	ECD_03588	forward	CDS
NC_012971 ori at dnaA (modified) (bases 1 to 661950)	yidD gene	gene	1087	1344		1087	1344	258	258	1087	1344	ECD_03588	forward	gene
ER2566_v3 Annotated circ rev ori at dnaA (reversed) (bases 1 to 661949)	yidC CDS	cds	1347	2993		1347	2993	1647	1647	1347	2993	ECD_03589	forward	CDS
ER2566_v3 Annotated circ rev ori at dnaA (reversed) (bases 1 to 661949)	yidC gene	gene	1347	2993		1347	2993	1647	1647	1347	2993	ECD_03589	forward	gene
MG1655 - NC_000913 ori at dnaA (bases 1 to 635510)	yidC CDS	CDS	1347	2993		1347	2993	1647	1647	1347	2993	b3705	forward	CDS
MG1655 - NC_000913 ori at dnaA (bases 1 to 635510)	yidC gene	gene	1347	2993		1347	2993	1647	1647	1347	2993	b3705	forward	gene
NC_012971 ori at dnaA (modified) (bases 1 to 661950)	yidC CDS	CDS	1347	2993		1347	2993	1647	1647	1347	2993	ECD_03589	forward	CDS
NC_012971 ori at dnaA (modified) (bases 1 to 661950)	yidC gene	gene	1347	2993		1347	2993	1647	1647	1347	2993	ECD_03589	forward	gene
ER2566_v3 Annotated circ rev ori at dnaA (reversed) (bases 1 to 661949)	C	Polymorphism	1734	1734	Variants: LCB 1 ER2566 ref numbers oriA 3way	1734	1734	1	1	1734	1734		none		SNP (transversion)
MG1655 - NC_000913 ori at dnaA (bases 1 to 635510)	A	Polymorphism	1734	1734	Variants: LCB 1 MG1655 ref numbers oriA 3way	1734	1734	1	1	1734	1734	b3705	none		SNP (transversion)	L -> M	130	Substitution
NC_012971 ori at dnaA (modified) (bases 1 to 661950)	C	Polymorphism	1734	1734	Variants: LCB 1 BL21(DE3) ref numbers oriA 3way	1734	1734	1	1	1734	1734		none		SNP (transversion)
ER2566_v3 Annotated circ rev ori at dnaA (reversed) (bases 1 to 661949)	T	Polymorphism	1920	1920	Variants: LCB 1 ER2566 ref numbers oriA 3way	1920	1920	1	1	1920	1920		none		SNP (transversion)
MG1655 - NC_000913 ori at dnaA (bases 1 to 635510)	ACC	Polymorphism	1920	1922	Variants: LCB 1 MG1655 ref numbers oriA 3way	1920	1922	2	2	1920	1922	b3705	none		Substitution	S -> T	192	Substitution
NC_012971 ori at dnaA (modified) (bases 1 to 661950)	T	Polymorphism	1920	1920	Variants: LCB 1 BL21(DE3) ref numbers oriA 3way	1920	1920	1	1	1920	1920		none		SNP (transversion)
ER2566_v3 Annotated circ rev ori at dnaA (reversed) (bases 1 to 661949)	G	Polymorphism	1922	1922	Variants: LCB 1 ER2566 ref numbers oriA 3way	1922	1922	1	1	1922	1922		none		SNP (transversion)
NC_012971 ori at dnaA (modified) (bases 1 to 661950)	G	Polymorphism	1922	1922	Variants: LCB 1 BL21(DE3) ref numbers oriA 3way	1922	1922	1	1	1922	1922		none		SNP (transversion)
ER2566_v3 Annotated circ rev ori at dnaA (reversed) (bases 1 to 661949)	T	Polymorphism	2003	2003	Variants: LCB 1 ER2566 ref numbers oriA 3way	2003	2003	1	1	2003	2003		none		SNP (transition)
MG1655 - NC_000913 ori at dnaA (bases 1 to 635510)	C	Polymorphism	2003	2003	Variants: LCB 1 MG1655 ref numbers oriA 3way	2003	2003	1	1	2003	2003	b3705	none		SNP (transition)		219	None
NC_012971 ori at dnaA (modified) (bases 1 to 661950)	T	Polymorphism	2003	2003	Variants: LCB 1 BL21(DE3) ref numbers oriA 3way	2003	2003	1	1	2003	2003		none		SNP (transition)
ER2566_v3 Annotated circ rev ori at dnaA (reversed) (bases 1 to 661949)	T	Polymorphism	2036	2036	Variants: LCB 1 ER2566 ref numbers oriA 3way	2036	2036	1	1	2036	2036		none		SNP (transition)
MG1655 - NC_000913 ori at dnaA (bases 1 to 635510)	C	Polymorphism	2036	2036	Variants: LCB 1 MG1655 ref numbers oriA 3way	2036	2036	1	1	2036	2036	b3705	none		SNP (transition)		230	None
NC_012971 ori at dnaA (modified) (bases 1 to 661950)	T	Polymorphism	2036	2036	Variants: LCB 1 BL21(DE3) ref numbers oriA 3way	2036	2036	1	1	2036	2036		none		SNP (transition)
ER2566_v3 Annotated circ rev ori at dnaA (reversed) (bases 1 to 661949)	G	Polymorphism	2108	2108	Variants: LCB 1 ER2566 ref numbers oriA 3way	2108	2108	1	1	2108	2108		none		SNP (transition)
MG1655 - NC_000913 ori at dnaA (bases 1 to 635510)	A	Polymorphism	2108	2108	Variants: LCB 1 MG1655 ref numbers oriA 3way	2108	2108	1	1	2108	2108	b3705	none		SNP (transition)		254	None
NC_012971 ori at dnaA (modified) (bases 1 to 661950)	G	Polymorphism	2108	2108	Variants: LCB 1 BL21(DE3) ref numbers oriA 3way	2108	2108	1	1	2108	2108		none		SNP (transition)
ER2566_v3 Annotated circ rev ori at dnaA (reversed) (bases 1 to 661949)	T	Polymorphism	2502	2502	Variants: LCB 1 ER2566 ref numbers oriA 3way	2502	2502	1	1	2502	2502		none		SNP (transition)
MG1655 - NC_000913 ori at dnaA (bases 1 to 635510)	C	Polymorphism	2502	2502	Variants: LCB 1 MG1655 ref numbers oriA 3way	2502	2502	1	1	2502	2502	b3705	none		SNP (transition)		386	None
NC_012971 ori at dnaA (modified) (bases 1 to 661950)	T	Polymorphism	2502	2502	Variants: LCB 1 BL21(DE3) ref numbers oriA 3way	2502	2502	1	1	2502	2502		none		SNP (transition)
ER2566_v3 Annotated circ rev ori at dnaA (reversed) (bases 1 to 661949)	C	Polymorphism	2540	2540	Variants: LCB 1 ER2566 ref numbers oriA 3way	2540	2540	1	1	2540	2540		none		SNP (transition)
MG1655 - NC_000913 ori at dnaA (bases 1 to 635510)	T	Polymorphism	2540	2540	Variants: LCB 1 MG1655 ref numbers oriA 3way	2540	2540	1	1	2540	2540	b3705	none		SNP (transition)		398	None
NC_012971 ori at dnaA (modified) (bases 1 to 661950)	C	Polymorphism	2540	2540	Variants: LCB 1 BL21(DE3) ref numbers oriA 3way	2540	2540	1	1	2540	2540		none		SNP (transition)
ER2566_v3 Annotated circ rev ori at dnaA (reversed) (bases 1 to 661949)	repeat region	repeat_region	3049	3077		3049	3077	29	29	3049	3077		forward	repeat_region
MG1655 - NC_000913 ori at dnaA (bases 1 to 635510)	repeat region	repeat_region	3049	3077		3049	3077	29	29	3049	3077		forward	repeat_region
ER2566_v3 Annotated circ rev ori at dnaA (reversed) (bases 1 to 661949)	trmE CDS	cds	3099	4463		3099	4463	1365	1365	3099	4463	ECD_03590	forward	CDS
ER2566_v3 Annotated circ rev ori at dnaA (reversed) (bases 1 to 661949)	trmE gene	gene	3099	4463		3099	4463	1365	1365	3099	4463	ECD_03590	forward	gene
MG1655 - NC_000913 ori at dnaA (bases 1 to 635510)	mnmE CDS	CDS	3099	4463		3099	4463	1365	1365	3099	4463	b3706	forward	CDS
MG1655 - NC_000913 ori at dnaA (bases 1 to 635510)	mnmE gene	gene	3099	4463		3099	4463	1365	1365	3099	4463	b3706	forward	gene
NC_012971 ori at dnaA (modified) (bases 1 to 661950)	trmE CDS	CDS	3099	4463		3099	4463	1365	1365	3099	4463	ECD_03590	forward	CDS
NC_012971 ori at dnaA (modified) (bases 1 to 661950)	trmE gene	gene	3099	4463		3099	4463	1365	1365	3099	4463	ECD_03590	forward	gene
ER2566_v3 Annotated circ rev ori at dnaA (reversed) (bases 1 to 661949)	G	Polymorphism	3218	3218	Variants: LCB 1 ER2566 ref numbers oriA 3way	3218	3218	1	1	3218	3218		none		SNP (transition)
MG1655 - NC_000913 ori at dnaA (bases 1 to 635510)	A	Polymorphism	3218	3218	Variants: LCB 1 MG1655 ref numbers oriA 3way	3218	3218	1	1	3218	3218	b3706	none		SNP (transition)		40	None
NC_012971 ori at dnaA (modified) (bases 1 to 661950)	G	Polymorphism	3218	3218	Variants: LCB 1 BL21(DE3) ref numbers oriA 3way	3218	3218	1	1	3218	3218		none		SNP (transition)
ER2566_v3 Annotated circ rev ori at dnaA (reversed) (bases 1 to 661949)	T	Polymorphism	3461	3461	Variants: LCB 1 ER2566 ref numbers oriA 3way	3461	3461	1	1	3461	3461		none		SNP (transition)
MG1655 - NC_000913 ori at dnaA (bases 1 to 635510)	C	Polymorphism	3461	3461	Variants: LCB 1 MG1655 ref numbers oriA 3way	3461	3461	1	1	3461	3461	b3706	none		SNP (transition)		121	None
NC_012971 ori at dnaA (modified) (bases 1 to 661950)	T	Polymorphism	3461	3461	Variants: LCB 1 BL21(DE3) ref numbers oriA 3way	3461	3461	1	1	3461	3461		none		SNP (transition)
ER2566_v3 Annotated circ rev ori at dnaA (reversed) (bases 1 to 661949)	T	Polymorphism	3566	3566	Variants: LCB 1 ER2566 ref numbers oriA 3way	3566	3566	1	1	3566	3566		none		SNP (transition)
MG1655 - NC_000913 ori at dnaA (bases 1 to 635510)	C	Polymorphism	3566	3566	Variants: LCB 1 MG1655 ref numbers oriA 3way	3566	3566	1	1	3566	3566	b3706	none		SNP (transition)		156	None
NC_012971 ori at dnaA (modified) (bases 1 to 661950)	T	Polymorphism	3566	3566	Variants: LCB 1 BL21(DE3) ref numbers oriA 3way	3566	3566	1	1	3566	3566		none		SNP (transition)
ER2566_v3 Annotated circ rev ori at dnaA (reversed) (bases 1 to 661949)	T	Polymorphism	3569	3569	Variants: LCB 1 ER2566 ref numbers oriA 3way	3569	3569	1	1	3569	3569		none		SNP (transition)
MG1655 - NC_000913 ori at dnaA (bases 1 to 635510)	C	Polymorphism	3569	3569	Variants: LCB 1 MG1655 ref numbers oriA 3way	3569	3569	1	1	3569	3569	b3706	none		SNP (transition)		157	None
NC_012971 ori at dnaA (modified) (bases 1 to 661950)	T	Polymorphism	3569	3569	Variants: LCB 1 BL21(DE3) ref numbers oriA 3way	3569	3569	1	1	3569	3569		none		SNP (transition)
ER2566_v3 Annotated circ rev ori at dnaA (reversed) (bases 1 to 661949)	A	Polymorphism	3578	3578	Variants: LCB 1 ER2566 ref numbers oriA 3way	3578	3578	1	1	3578	3578		none		SNP (transition)
MG1655 - NC_000913 ori at dnaA (bases 1 to 635510)	G	Polymorphism	3578	3578	Variants: LCB 1 MG1655 ref numbers oriA 3way	3578	3578	1	1	3578	3578	b3706	none		SNP (transition)		160	None
NC_012971 ori at dnaA (modified) (bases 1 to 661950)	A	Polymorphism	3578	3578	Variants: LCB 1 BL21(DE3) ref numbers oriA 3way	3578	3578	1	1	3578	3578		none		SNP (transition)
ER2566_v3 Annotated circ rev ori at dnaA (reversed) (bases 1 to 661949)	C	Polymorphism	3629	3629	Variants: LCB 1 ER2566 ref numbers oriA 3way	3629	3629	1	1	3629	3629		none		SNP (transition)
MG1655 - NC_000913 ori at dnaA (bases 1 to 635510)	T	Polymorphism	3629	3629	Variants: LCB 1 MG1655 ref numbers oriA 3way	3629	3629	1	1	3629	3629	b3706	none		SNP (transition)		177	None
NC_012971 ori at dnaA (modified) (bases 1 to 661950)	C	Polymorphism	3629	3629	Variants: LCB 1 BL21(DE3) ref numbers oriA 3way	3629	3629	1	1	3629	3629		none		SNP (transition)
ER2566_v3 Annotated circ rev ori at dnaA (reversed) (bases 1 to 661949)	A	Polymorphism	3659	3659	Variants: LCB 1 ER2566 ref numbers oriA 3way	3659	3659	1	1	3659	3659		none		SNP (transversion)
MG1655 - NC_000913 ori at dnaA (bases 1 to 635510)	C	Polymorphism	3659	3659	Variants: LCB 1 MG1655 ref numbers oriA 3way	3659	3659	1	1	3659	3659	b3706	none		SNP (transversion)		187	None
NC_012971 ori at dnaA (modified) (bases 1 to 661950)	A	Polymorphism	3659	3659	Variants: LCB 1 BL21(DE3) ref numbers oriA 3way	3659	3659	1	1	3659	3659		none		SNP (transversion)
ER2566_v3 Annotated circ rev ori at dnaA (reversed) (bases 1 to 661949)	C	Polymorphism	3677	3677	Variants: LCB 1 ER2566 ref numbers oriA 3way	3677	3677	1	1	3677	3677		none		SNP (transition)
MG1655 - NC_000913 ori at dnaA (bases 1 to 635510)	T	Polymorphism	3677	3677	Variants: LCB 1 MG1655 ref numbers oriA 3way	3677	3677	1	1	3677	3677	b3706	none		SNP (transition)		193	None
NC_012971 ori at dnaA (modified) (bases 1 to 661950)	C	Polymorphism	3677	3677	Variants: LCB 1 BL21(DE3) ref numbers oriA 3way	3677	3677	1	1	3677	3677		none		SNP (transition)
ER2566_v3 Annotated circ rev ori at dnaA (reversed) (bases 1 to 661949)	T	Polymorphism	3686	3686	Variants: LCB 1 ER2566 ref numbers oriA 3way	3686	3686	1	1	3686	3686		none		SNP (transversion)
MG1655 - NC_000913 ori at dnaA (bases 1 to 635510)	G	Polymorphism	3686	3686	Variants: LCB 1 MG1655 ref numbers oriA 3way	3686	3686	1	1	3686	3686	b3706	none		SNP (transversion)		196	None
NC_012971 ori at dnaA (modified) (bases 1 to 661950)	T	Polymorphism	3686	3686	Variants: LCB 1 BL21(DE3) ref numbers oriA 3way	3686	3686	1	1	3686	3686		none		SNP (transversion)
ER2566_v3 Annotated circ rev ori at dnaA (reversed) (bases 1 to 661949)	T	Polymorphism	3698	3698	Variants: LCB 1 ER2566 ref numbers oriA 3way	3698	3698	1	1	3698	3698		none		SNP (transition)
MG1655 - NC_000913 ori at dnaA (bases 1 to 635510)	C	Polymorphism	3698	3698	Variants: LCB 1 MG1655 ref numbers oriA 3way	3698	3698	1	1	3698	3698	b3706	none		SNP (transition)		200	None
NC_012971 ori at dnaA (modified) (bases 1 to 661950)	T	Polymorphism	3698	3698	Variants: LCB 1 BL21(DE3) ref numbers oriA 3way	3698	3698	1	1	3698	3698		none		SNP (transition)
ER2566_v3 Annotated circ rev ori at dnaA (reversed) (bases 1 to 661949)	A	Polymorphism	3752	3752	Variants: LCB 1 ER2566 ref numbers oriA 3way	3752	3752	1	1	3752	3752		none		SNP (transition)
MG1655 - NC_000913 ori at dnaA (bases 1 to 635510)	G	Polymorphism	3752	3752	Variants: LCB 1 MG1655 ref numbers oriA 3way	3752	3752	1	1	3752	3752	b3706	none		SNP (transition)		218	None
NC_012971 ori at dnaA (modified) (bases 1 to 661950)	A	Polymorphism	3752	3752	Variants: LCB 1 BL21(DE3) ref numbers oriA 3way	3752	3752	1	1	3752	3752		none		SNP (transition)
ER2566_v3 Annotated circ rev ori at dnaA (reversed) (bases 1 to 661949)	G	Polymorphism	3812	3812	Variants: LCB 1 ER2566 ref numbers oriA 3way	3812	3812	1	1	3812	3812		none		SNP (transversion)
MG1655 - NC_000913 ori at dnaA (bases 1 to 635510)	C	Polymorphism	3812	3812	Variants: LCB 1 MG1655 ref numbers oriA 3way	3812	3812	1	1	3812	3812	b3706	none		SNP (transversion)		238	None
NC_012971 ori at dnaA (modified) (bases 1 to 661950)	G	Polymorphism	3812	3812	Variants: LCB 1 BL21(DE3) ref numbers oriA 3way	3812	3812	1	1	3812	3812		none		SNP (transversion)
ER2566_v3 Annotated circ rev ori at dnaA (reversed) (bases 1 to 661949)	G	Polymorphism	3821	3821	Variants: LCB 1 ER2566 ref numbers oriA 3way	3821	3821	1	1	3821	3821		none		SNP (transition)
MG1655 - NC_000913 ori at dnaA (bases 1 to 635510)	A	Polymorphism	3821	3821	Variants: LCB 1 MG1655 ref numbers oriA 3way	3821	3821	1	1	3821	3821	b3706	none		SNP (transition)		241	None
NC_012971 ori at dnaA (modified) (bases 1 to 661950)	G	Polymorphism	3821	3821	Variants: LCB 1 BL21(DE3) ref numbers oriA 3way	3821	3821	1	1	3821	3821		none		SNP (transition)
ER2566_v3 Annotated circ rev ori at dnaA (reversed) (bases 1 to 661949)	C	Polymorphism	3833	3833	Variants: LCB 1 ER2566 ref numbers oriA 3way	3833	3833	1	1	3833	3833		none		SNP (transition)
MG1655 - NC_000913 ori at dnaA (bases 1 to 635510)	T	Polymorphism	3833	3833	Variants: LCB 1 MG1655 ref numbers oriA 3way	3833	3833	1	1	3833	3833	b3706	none		SNP (transition)		245	None
NC_012971 ori at dnaA (modified) (bases 1 to 661950)	C	Polymorphism	3833	3833	Variants: LCB 1 BL21(DE3) ref numbers oriA 3way	3833	3833	1	1	3833	3833		none		SNP (transition)
ER2566_v3 Annotated circ rev ori at dnaA (reversed) (bases 1 to 661949)	T	Polymorphism	3848	3848	Variants: LCB 1 ER2566 ref numbers oriA 3way	3848	3848	1	1	3848	3848		none		SNP (transition)
MG1655 - NC_000913 ori at dnaA (bases 1 to 635510)	C	Polymorphism	3848	3848	Variants: LCB 1 MG1655 ref numbers oriA 3way	3848	3848	1	1	3848	3848	b3706	none		SNP (transition)		250	None
NC_012971 ori at dnaA (modified) (bases 1 to 661950)	T	Polymorphism	3848	3848	Variants: LCB 1 BL21(DE3) ref numbers oriA 3way	3848	3848	1	1	3848	3848		none		SNP (transition)
ER2566_v3 Annotated circ rev ori at dnaA (reversed) (bases 1 to 661949)	G	Polymorphism	3851	3851	Variants: LCB 1 ER2566 ref numbers oriA 3way	3851	3851	1	1	3851	3851		none		SNP (transition)
MG1655 - NC_000913 ori at dnaA (bases 1 to 635510)	A	Polymorphism	3851	3851	Variants: LCB 1 MG1655 ref numbers oriA 3way	3851	3851	1	1	3851	3851	b3706	none		SNP (transition)		251	None
NC_012971 ori at dnaA (modified) (bases 1 to 661950)	G	Polymorphism	3851	3851	Variants: LCB 1 BL21(DE3) ref numbers oriA 3way	3851	3851	1	1	3851	3851		none		SNP (transition)
ER2566_v3 Annotated circ rev ori at dnaA (reversed) (bases 1 to 661949)	C	Polymorphism	3914	3914	Variants: LCB 1 ER2566 ref numbers oriA 3way	3914	3914	1	1	3914	3914		none		SNP (transition)
MG1655 - NC_000913 ori at dnaA (bases 1 to 635510)	T	Polymorphism	3914	3914	Variants: LCB 1 MG1655 ref numbers oriA 3way	3914	3914	1	1	3914	3914	b3706	none		SNP (transition)		272	None
NC_012971 ori at dnaA (modified) (bases 1 to 661950)	C	Polymorphism	3914	3914	Variants: LCB 1 BL21(DE3) ref numbers oriA 3way	3914	3914	1	1	3914	3914		none		SNP (transition)
ER2566_v3 Annotated circ rev ori at dnaA (reversed) (bases 1 to 661949)	A	Polymorphism	3941	3941	Variants: LCB 1 ER2566 ref numbers oriA 3way	3941	3941	1	1	3941	3941		none		SNP (transition)
MG1655 - NC_000913 ori at dnaA (bases 1 to 635510)	G	Polymorphism	3941	3941	Variants: LCB 1 MG1655 ref numbers oriA 3way	3941	3941	1	1	3941	3941	b3706	none		SNP (transition)		281	None
NC_012971 ori at dnaA (modified) (bases 1 to 661950)	A	Polymorphism	3941	3941	Variants: LCB 1 BL21(DE3) ref numbers oriA 3way	3941	3941	1	1	3941	3941		none		SNP (transition)
ER2566_v3 Annotated circ rev ori at dnaA (reversed) (bases 1 to 661949)	T	Polymorphism	4061	4061	Variants: LCB 1 ER2566 ref numbers oriA 3way	4061	4061	1	1	4061	4061		none		SNP (transition)
MG1655 - NC_000913 ori at dnaA (bases 1 to 635510)	C	Polymorphism	4061	4061	Variants: LCB 1 MG1655 ref numbers oriA 3way	4061	4061	1	1	4061	4061	b3706	none		SNP (transition)		321	None
NC_012971 ori at dnaA (modified) (bases 1 to 661950)	T	Polymorphism	4061	4061	Variants: LCB 1 BL21(DE3) ref numbers oriA 3way	4061	4061	1	1	4061	4061		none		SNP (transition)
ER2566_v3 Annotated circ rev ori at dnaA (reversed) (bases 1 to 661949)	T	Polymorphism	4181	4181	Variants: LCB 1 ER2566 ref numbers oriA 3way	4181	4181	1	1	4181	4181		none		SNP (transversion)
MG1655 - NC_000913 ori at dnaA (bases 1 to 635510)	A	Polymorphism	4181	4181	Variants: LCB 1 MG1655 ref numbers oriA 3way	4181	4181	1	1	4181	4181	b3706	none		SNP (transversion)		361	None
NC_012971 ori at dnaA (modified) (bases 1 to 661950)	T	Polymorphism	4181	4181	Variants: LCB 1 BL21(DE3) ref numbers oriA 3way	4181	4181	1	1	4181	4181		none		SNP (transversion)
ER2566_v3 Annotated circ rev ori at dnaA (reversed) (bases 1 to 661949)	C	Polymorphism	4196	4196	Variants: LCB 1 ER2566 ref numbers oriA 3way	4196	4196	1	1	4196	4196		none		SNP (transversion)
MG1655 - NC_000913 ori at dnaA (bases 1 to 635510)	G	Polymorphism	4196	4196	Variants: LCB 1 MG1655 ref numbers oriA 3way	4196	4196	1	1	4196	4196	b3706	none		SNP (transversion)	D -> E	366	Substitution
NC_012971 ori at dnaA (modified) (bases 1 to 661950)	C	Polymorphism	4196	4196	Variants: LCB 1 BL21(DE3) ref numbers oriA 3way	4196	4196	1	1	4196	4196		none		SNP (transversion)
ER2566_v3 Annotated circ rev ori at dnaA (reversed) (bases 1 to 661949)	A	Polymorphism	4301	4301	Variants: LCB 1 ER2566 ref numbers oriA 3way	4301	4301	1	1	4301	4301		none		SNP (transition)
MG1655 - NC_000913 ori at dnaA (bases 1 to 635510)	G	Polymorphism	4301	4301	Variants: LCB 1 MG1655 ref numbers oriA 3way	4301	4301	1	1	4301	4301	b3706	none		SNP (transition)		401	None
NC_012971 ori at dnaA (modified) (bases 1 to 661950)	A	Polymorphism	4301	4301	Variants: LCB 1 BL21(DE3) ref numbers oriA 3way	4301	4301	1	1	4301	4301		none		SNP (transition)
ER2566_v3 Annotated circ rev ori at dnaA (reversed) (bases 1 to 661949)	C	Polymorphism	4305	4305	Variants: LCB 1 ER2566 ref numbers oriA 3way	4305	4305	1	1	4305	4305		none		SNP (transition)
MG1655 - NC_000913 ori at dnaA (bases 1 to 635510)	TTG	Polymorphism	4305	4307	Variants: LCB 1 MG1655 ref numbers oriA 3way	4305	4307	2	2	4305	4307	b3706	none		Substitution		403	None
NC_012971 ori at dnaA (modified) (bases 1 to 661950)	C	Polymorphism	4305	4305	Variants: LCB 1 BL21(DE3) ref numbers oriA 3way	4305	4305	1	1	4305	4305		none		SNP (transition)
ER2566_v3 Annotated circ rev ori at dnaA (reversed) (bases 1 to 661949)	A	Polymorphism	4307	4307	Variants: LCB 1 ER2566 ref numbers oriA 3way	4307	4307	1	1	4307	4307		none		SNP (transition)
NC_012971 ori at dnaA (modified) (bases 1 to 661950)	A	Polymorphism	4307	4307	Variants: LCB 1 BL21(DE3) ref numbers oriA 3way	4307	4307	1	1	4307	4307		none		SNP (transition)
ER2566_v3 Annotated circ rev ori at dnaA (reversed) (bases 1 to 661949)	A	Polymorphism	4310	4310	Variants: LCB 1 ER2566 ref numbers oriA 3way	4310	4310	1	1	4310	4310		none		SNP (transition)
MG1655 - NC_000913 ori at dnaA (bases 1 to 635510)	G	Polymorphism	4310	4310	Variants: LCB 1 MG1655 ref numbers oriA 3way	4310	4310	1	1	4310	4310	b3706	none		SNP (transition)		404	None
NC_012971 ori at dnaA (modified) (bases 1 to 661950)	A	Polymorphism	4310	4310	Variants: LCB 1 BL21(DE3) ref numbers oriA 3way	4310	4310	1	1	4310	4310		none		SNP (transition)
ER2566_v3 Annotated circ rev ori at dnaA (reversed) (bases 1 to 661949)	G	Polymorphism	4313	4313	Variants: LCB 1 ER2566 ref numbers oriA 3way	4313	4313	1	1	4313	4313		none		SNP (transition)
MG1655 - NC_000913 ori at dnaA (bases 1 to 635510)	A	Polymorphism	4313	4313	Variants: LCB 1 MG1655 ref numbers oriA 3way	4313	4313	1	1	4313	4313	b3706	none		SNP (transition)		405	None
NC_012971 ori at dnaA (modified) (bases 1 to 661950)	G	Polymorphism	4313	4313	Variants: LCB 1 BL21(DE3) ref numbers oriA 3way	4313	4313	1	1	4313	4313		none		SNP (transition)
ER2566_v3 Annotated circ rev ori at dnaA (reversed) (bases 1 to 661949)	C	Polymorphism	4316	4316	Variants: LCB 1 ER2566 ref numbers oriA 3way	4316	4316	1	1	4316	4316		none		SNP (transition)
MG1655 - NC_000913 ori at dnaA (bases 1 to 635510)	T	Polymorphism	4316	4316	Variants: LCB 1 MG1655 ref numbers oriA 3way	4316	4316	1	1	4316	4316	b3706	none		SNP (transition)		406	None
NC_012971 ori at dnaA (modified) (bases 1 to 661950)	C	Polymorphism	4316	4316	Variants: LCB 1 BL21(DE3) ref numbers oriA 3way	4316	4316	1	1	4316	4316		none		SNP (transition)
ER2566_v3 Annotated circ rev ori at dnaA (reversed) (bases 1 to 661949)	G	Polymorphism	4331	4331	Variants: LCB 1 ER2566 ref numbers oriA 3way	4331	4331	1	1	4331	4331		none		SNP (transition)
MG1655 - NC_000913 ori at dnaA (bases 1 to 635510)	A	Polymorphism	4331	4331	Variants: LCB 1 MG1655 ref numbers oriA 3way	4331	4331	1	1	4331	4331	b3706	none		SNP (transition)		411	None
NC_012971 ori at dnaA (modified) (bases 1 to 661950)	G	Polymorphism	4331	4331	Variants: LCB 1 BL21(DE3) ref numbers oriA 3way	4331	4331	1	1	4331	4331		none		SNP (transition)
ER2566_v3 Annotated circ rev ori at dnaA (reversed) (bases 1 to 661949)	A	Polymorphism	4334	4334	Variants: LCB 1 ER2566 ref numbers oriA 3way	4334	4334	1	1	4334	4334		none		SNP (transversion)
MG1655 - NC_000913 ori at dnaA (bases 1 to 635510)	T	Polymorphism	4334	4334	Variants: LCB 1 MG1655 ref numbers oriA 3way	4334	4334	1	1	4334	4334	b3706	none		SNP (transversion)		412	None
NC_012971 ori at dnaA (modified) (bases 1 to 661950)	A	Polymorphism	4334	4334	Variants: LCB 1 BL21(DE3) ref numbers oriA 3way	4334	4334	1	1	4334	4334		none		SNP (transversion)
ER2566_v3 Annotated circ rev ori at dnaA (reversed) (bases 1 to 661949)	A	Polymorphism	4343	4343	Variants: LCB 1 ER2566 ref numbers oriA 3way	4343	4343	1	1	4343	4343		none		SNP (transition)
MG1655 - NC_000913 ori at dnaA (bases 1 to 635510)	G	Polymorphism	4343	4343	Variants: LCB 1 MG1655 ref numbers oriA 3way	4343	4343	1	1	4343	4343	b3706	none		SNP (transition)		415	None
NC_012971 ori at dnaA (modified) (bases 1 to 661950)	A	Polymorphism	4343	4343	Variants: LCB 1 BL21(DE3) ref numbers oriA 3way	4343	4343	1	1	4343	4343		none		SNP (transition)
ER2566_v3 Annotated circ rev ori at dnaA (reversed) (bases 1 to 661949)	T	Polymorphism	4370	4370	Variants: LCB 1 ER2566 ref numbers oriA 3way	4370	4370	1	1	4370	4370		none		SNP (transition)
MG1655 - NC_000913 ori at dnaA (bases 1 to 635510)	C	Polymorphism	4370	4370	Variants: LCB 1 MG1655 ref numbers oriA 3way	4370	4370	1	1	4370	4370	b3706	none		SNP (transition)		424	None
NC_012971 ori at dnaA (modified) (bases 1 to 661950)	T	Polymorphism	4370	4370	Variants: LCB 1 BL21(DE3) ref numbers oriA 3way	4370	4370	1	1	4370	4370		none		SNP (transition)
ER2566_v3 Annotated circ rev ori at dnaA (reversed) (bases 1 to 661949)	C	Polymorphism	4481	4481	Variants: LCB 1 ER2566 ref numbers oriA 3way	4481	4481	1	1	4481	4481		none		SNP (transition)
MG1655 - NC_000913 ori at dnaA (bases 1 to 635510)	T	Polymorphism	4481	4481	Variants: LCB 1 MG1655 ref numbers oriA 3way	4481	4481	1	1	4481	4481		none		SNP (transition)
NC_012971 ori at dnaA (modified) (bases 1 to 661950)	C	Polymorphism	4481	4481	Variants: LCB 1 BL21(DE3) ref numbers oriA 3way	4481	4481	1	1	4481	4481		none		SNP (transition)
ER2566_v3 Annotated circ rev ori at dnaA (reversed) (bases 1 to 661949)	C	Polymorphism	4518	4518	Variants: LCB 1 ER2566 ref numbers oriA 3way	4518	4518	1	1	4518	4518		none		SNP (transversion)
MG1655 - NC_000913 ori at dnaA (bases 1 to 635510)	G	Polymorphism	4518	4518	Variants: LCB 1 MG1655 ref numbers oriA 3way	4518	4518	1	1	4518	4518		none		SNP (transversion)
NC_012971 ori at dnaA (modified) (bases 1 to 661950)	C	Polymorphism	4518	4518	Variants: LCB 1 BL21(DE3) ref numbers oriA 3way	4518	4518	1	1	4518	4518		none		SNP (transversion)
ER2566_v3 Annotated circ rev ori at dnaA (reversed) (bases 1 to 661949)	T	Polymorphism	4581	4581	Variants: LCB 1 ER2566 ref numbers oriA 3way	4581	4581	1	1	4581	4581		none		SNP (transversion)
MG1655 - NC_000913 ori at dnaA (bases 1 to 635510)	A	Polymorphism	4581	4581	Variants: LCB 1 MG1655 ref numbers oriA 3way	4581	4581	1	1	4581	4581		none		SNP (transversion)
NC_012971 ori at dnaA (modified) (bases 1 to 661950)	T	Polymorphism	4581	4581	Variants: LCB 1 BL21(DE3) ref numbers oriA 3way	4581	4581	1	1	4581	4581		none		SNP (transversion)
ER2566_v3 Annotated circ rev ori at dnaA (reversed) (bases 1 to 661949)	A	Polymorphism	4596	4596	Variants: LCB 1 ER2566 ref numbers oriA 3way	4596	4596	1	1	4596	4596		none		SNP (transition)
MG1655 - NC_000913 ori at dnaA (bases 1 to 635510)	G	Polymorphism	4596	4596	Variants: LCB 1 MG1655 ref numbers oriA 3way	4596	4596	1	1	4596	4596		none		SNP (transition)
NC_012971 ori at dnaA (modified) (bases 1 to 661950)	A	Polymorphism	4596	4596	Variants: LCB 1 BL21(DE3) ref numbers oriA 3way	4596	4596	1	1	4596	4596		none		SNP (transition)
ER2566_v3 Annotated circ rev ori at dnaA (reversed) (bases 1 to 661949)	C	Polymorphism	4643	4643	Variants: LCB 1 ER2566 ref numbers oriA 3way	4643	4643	1	1	4643	4643		none		SNP (transition)
MG1655 - NC_000913 ori at dnaA (bases 1 to 635510)	T	Polymorphism	4643	4643	Variants: LCB 1 MG1655 ref numbers oriA 3way	4643	4643	1	1	4643	4643		none		SNP (transition)
NC_012971 ori at dnaA (modified) (bases 1 to 661950)	C	Polymorphism	4643	4643	Variants: LCB 1 BL21(DE3) ref numbers oriA 3way	4643	4643	1	1	4643	4643		none		SNP (transition)
ER2566_v3 Annotated circ rev ori at dnaA (reversed) (bases 1 to 661949)	ACTC	Polymorphism	4657	4660	Variants: LCB 1 ER2566 ref numbers oriA 3way	4657	4660	4	4	4657	4660		none		Substitution
MG1655 - NC_000913 ori at dnaA (bases 1 to 635510)	TTCT	Polymorphism	4657	4660	Variants: LCB 1 MG1655 ref numbers oriA 3way	4657	4660	4	4	4657	4660		none		Substitution
NC_012971 ori at dnaA (modified) (bases 1 to 661950)	ACTC	Polymorphism	4657	4660	Variants: LCB 1 BL21(DE3) ref numbers oriA 3way	4657	4660	4	4	4657	4660		none		Substitution
ER2566_v3 Annotated circ rev ori at dnaA (reversed) (bases 1 to 661949)	G	Polymorphism	4666	4666	Variants: LCB 1 ER2566 ref numbers oriA 3way	4666	4666	1	1	4666	4666		none		SNP (transition)
MG1655 - NC_000913 ori at dnaA (bases 1 to 635510)	A	Polymorphism	4666	4666	Variants: LCB 1 MG1655 ref numbers oriA 3way	4666	4666	1	1	4666	4666		none		SNP (transition)
NC_012971 ori at dnaA (modified) (bases 1 to 661950)	G	Polymorphism	4666	4666	Variants: LCB 1 BL21(DE3) ref numbers oriA 3way	4666	4666	1	1	4666	4666		none		SNP (transition)
ER2566_v3 Annotated circ rev ori at dnaA (reversed) (bases 1 to 661949)	A	Polymorphism	4668	4668	Variants: LCB 1 ER2566 ref numbers oriA 3way	4668	4668	1	1	4668	4668		none		SNP (transversion)
MG1655 - NC_000913 ori at dnaA (bases 1 to 635510)	T	Polymorphism	4668	4668	Variants: LCB 1 MG1655 ref numbers oriA 3way	4668	4668	1	1	4668	4668		none		SNP (transversion)
NC_012971 ori at dnaA (modified) (bases 1 to 661950)	A	Polymorphism	4668	4668	Variants: LCB 1 BL21(DE3) ref numbers oriA 3way	4668	4668	1	1	4668	4668		none		SNP (transversion)
ER2566_v3 Annotated circ rev ori at dnaA (reversed) (bases 1 to 661949)	A	Polymorphism	4672	4672	Variants: LCB 1 ER2566 ref numbers oriA 3way	4672	4672	1	1	4672	4672		none		SNP (transversion)
MG1655 - NC_000913 ori at dnaA (bases 1 to 635510)	C	Polymorphism	4672	4672	Variants: LCB 1 MG1655 ref numbers oriA 3way	4672	4672	1	1	4672	4672		none		SNP (transversion)
NC_012971 ori at dnaA (modified) (bases 1 to 661950)	A	Polymorphism	4672	4672	Variants: LCB 1 BL21(DE3) ref numbers oriA 3way	4672	4672	1	1	4672	4672		none		SNP (transversion)
ER2566_v3 Annotated circ rev ori at dnaA (reversed) (bases 1 to 661949)	G	Polymorphism	4689	4689	Variants: LCB 1 ER2566 ref numbers oriA 3way	4689	4689	1	1	4689	4689		none		SNP (transversion)
MG1655 - NC_000913 ori at dnaA (bases 1 to 635510)	T	Polymorphism	4689	4689	Variants: LCB 1 MG1655 ref numbers oriA 3way	4689	4689	1	1	4689	4689		none		SNP (transversion)
NC_012971 ori at dnaA (modified) (bases 1 to 661950)	G	Polymorphism	4689	4689	Variants: LCB 1 BL21(DE3) ref numbers oriA 3way	4689	4689	1	1	4689	4689		none		SNP (transversion)
ER2566_v3 Annotated circ rev ori at dnaA (reversed) (bases 1 to 661949)	tnaL CDS	cds	4706	4780		4706	4780	75	75	4706	4780	ECD_03591	forward	CDS
ER2566_v3 Annotated circ rev ori at dnaA (reversed) (bases 1 to 661949)	tnaL gene	gene	4706	4780		4706	4780	75	75	4706	4780	ECD_03591	forward	gene
MG1655 - NC_000913 ori at dnaA (bases 1 to 635510)	tnaC CDS	CDS	4706	4780		4706	4780	75	75	4706	4780	b3707	forward	CDS
MG1655 - NC_000913 ori at dnaA (bases 1 to 635510)	tnaC gene	gene	4706	4780		4706	4780	75	75	4706	4780	b3707	forward	gene
NC_012971 ori at dnaA (modified) (bases 1 to 661950)	tnaL CDS	CDS	4706	4780		4706	4780	75	75	4706	4780	ECD_03591	forward	CDS
NC_012971 ori at dnaA (modified) (bases 1 to 661950)	tnaL gene	gene	4706	4780		4706	4780	75	75	4706	4780	ECD_03591	forward	gene
ER2566_v3 Annotated circ rev ori at dnaA (reversed) (bases 1 to 661949)	T	Polymorphism	4750	4750	Variants: LCB 1 ER2566 ref numbers oriA 3way	4750	4750	1	1	4750	4750		none		SNP (transition)
MG1655 - NC_000913 ori at dnaA (bases 1 to 635510)	C	Polymorphism	4750	4750	Variants: LCB 1 MG1655 ref numbers oriA 3way	4750	4750	1	1	4750	4750	b3707	none		SNP (transition)		15	None
NC_012971 ori at dnaA (modified) (bases 1 to 661950)	T	Polymorphism	4750	4750	Variants: LCB 1 BL21(DE3) ref numbers oriA 3way	4750	4750	1	1	4750	4750		none		SNP (transition)
ER2566_v3 Annotated circ rev ori at dnaA (reversed) (bases 1 to 661949)	C	Polymorphism	4756	4756	Variants: LCB 1 ER2566 ref numbers oriA 3way	4756	4756	1	1	4756	4756		none		SNP (transition)
MG1655 - NC_000913 ori at dnaA (bases 1 to 635510)	T	Polymorphism	4756	4756	Variants: LCB 1 MG1655 ref numbers oriA 3way	4756	4756	1	1	4756	4756	b3707	none		SNP (transition)		17	None
NC_012971 ori at dnaA (modified) (bases 1 to 661950)	C	Polymorphism	4756	4756	Variants: LCB 1 BL21(DE3) ref numbers oriA 3way	4756	4756	1	1	4756	4756		none		SNP (transition)
ER2566_v3 Annotated circ rev ori at dnaA (reversed) (bases 1 to 661949)	A	Polymorphism	4759	4759	Variants: LCB 1 ER2566 ref numbers oriA 3way	4759	4759	1	1	4759	4759		none		SNP (transition)
MG1655 - NC_000913 ori at dnaA (bases 1 to 635510)	G	Polymorphism	4759	4759	Variants: LCB 1 MG1655 ref numbers oriA 3way	4759	4759	1	1	4759	4759	b3707	none		SNP (transition)		18	None
NC_012971 ori at dnaA (modified) (bases 1 to 661950)	A	Polymorphism	4759	4759	Variants: LCB 1 BL21(DE3) ref numbers oriA 3way	4759	4759	1	1	4759	4759		none		SNP (transition)
ER2566_v3 Annotated circ rev ori at dnaA (reversed) (bases 1 to 661949)	G	Polymorphism	4779	4779	Variants: LCB 1 ER2566 ref numbers oriA 3way	4779	4779	1	1	4779	4779		none		SNP (transition)
MG1655 - NC_000913 ori at dnaA (bases 1 to 635510)	A	Polymorphism	4779	4779	Variants: LCB 1 MG1655 ref numbers oriA 3way	4779	4779	1	1	4779	4779	b3707	none		SNP (transition)		25	None
NC_012971 ori at dnaA (modified) (bases 1 to 661950)	G	Polymorphism	4779	4779	Variants: LCB 1 BL21(DE3) ref numbers oriA 3way	4779	4779	1	1	4779	4779		none		SNP (transition)
ER2566_v3 Annotated circ rev ori at dnaA (reversed) (bases 1 to 661949)	G	Polymorphism	4784	4784	Variants: LCB 1 ER2566 ref numbers oriA 3way	4784	4784	1	1	4784	4784		none		SNP (transition)
MG1655 - NC_000913 ori at dnaA (bases 1 to 635510)	A	Polymorphism	4784	4784	Variants: LCB 1 MG1655 ref numbers oriA 3way	4784	4784	1	1	4784	4784		none		SNP (transition)
NC_012971 ori at dnaA (modified) (bases 1 to 661950)	G	Polymorphism	4784	4784	Variants: LCB 1 BL21(DE3) ref numbers oriA 3way	4784	4784	1	1	4784	4784		none		SNP (transition)
ER2566_v3 Annotated circ rev ori at dnaA (reversed) (bases 1 to 661949)	T	Polymorphism	4832	4832	Variants: LCB 1 ER2566 ref numbers oriA 3way	4832	4832	1	1	4832	4832		none		SNP (transversion)
MG1655 - NC_000913 ori at dnaA (bases 1 to 635510)	A	Polymorphism	4832	4832	Variants: LCB 1 MG1655 ref numbers oriA 3way	4832	4832	1	1	4832	4832		none		SNP (transversion)
NC_012971 ori at dnaA (modified) (bases 1 to 661950)	T	Polymorphism	4832	4832	Variants: LCB 1 BL21(DE3) ref numbers oriA 3way	4832	4832	1	1	4832	4832		none		SNP (transversion)
ER2566_v3 Annotated circ rev ori at dnaA (reversed) (bases 1 to 661949)	T	Polymorphism	4834	4834	Variants: LCB 1 ER2566 ref numbers oriA 3way	4834	4834	1	1	4834	4834		none		SNP (transversion)
MG1655 - NC_000913 ori at dnaA (bases 1 to 635510)	G	Polymorphism	4834	4834	Variants: LCB 1 MG1655 ref numbers oriA 3way	4834	4834	1	1	4834	4834		none		SNP (transversion)
NC_012971 ori at dnaA (modified) (bases 1 to 661950)	T	Polymorphism	4834	4834	Variants: LCB 1 BL21(DE3) ref numbers oriA 3way	4834	4834	1	1	4834	4834		none		SNP (transversion)
ER2566_v3 Annotated circ rev ori at dnaA (reversed) (bases 1 to 661949)	T	Polymorphism	4838	4838	Variants: LCB 1 ER2566 ref numbers oriA 3way	4838	4838	1	1	4838	4838		none		SNP (transversion)
MG1655 - NC_000913 ori at dnaA (bases 1 to 635510)	A	Polymorphism	4838	4838	Variants: LCB 1 MG1655 ref numbers oriA 3way	4838	4838	1	1	4838	4838		none		SNP (transversion)
NC_012971 ori at dnaA (modified) (bases 1 to 661950)	T	Polymorphism	4838	4838	Variants: LCB 1 BL21(DE3) ref numbers oriA 3way	4838	4838	1	1	4838	4838		none		SNP (transversion)
ER2566_v3 Annotated circ rev ori at dnaA (reversed) (bases 1 to 661949)	T	Polymorphism	4873	4873	Variants: LCB 1 ER2566 ref numbers oriA 3way	4873	4873	1	1	4873	4873		none		SNP (transition)
MG1655 - NC_000913 ori at dnaA (bases 1 to 635510)	C	Polymorphism	4873	4873	Variants: LCB 1 MG1655 ref numbers oriA 3way	4873	4873	1	1	4873	4873		none		SNP (transition)
NC_012971 ori at dnaA (modified) (bases 1 to 661950)	T	Polymorphism	4873	4873	Variants: LCB 1 BL21(DE3) ref numbers oriA 3way	4873	4873	1	1	4873	4873		none		SNP (transition)
ER2566_v3 Annotated circ rev ori at dnaA (reversed) (bases 1 to 661949)	G	Polymorphism	4894	4894	Variants: LCB 1 ER2566 ref numbers oriA 3way	4894	4894	1	1	4894	4894		none		SNP (transition)
MG1655 - NC_000913 ori at dnaA (bases 1 to 635510)	A	Polymorphism	4894	4894	Variants: LCB 1 MG1655 ref numbers oriA 3way	4894	4894	1	1	4894	4894		none		SNP (transition)
NC_012971 ori at dnaA (modified) (bases 1 to 661950)	G	Polymorphism	4894	4894	Variants: LCB 1 BL21(DE3) ref numbers oriA 3way	4894	4894	1	1	4894	4894		none		SNP (transition)
ER2566_v3 Annotated circ rev ori at dnaA (reversed) (bases 1 to 661949)	C	Polymorphism	4917	4917	Variants: LCB 1 ER2566 ref numbers oriA 3way	4917	4917	1	1	4917	4917		none		SNP (transition)
MG1655 - NC_000913 ori at dnaA (bases 1 to 635510)	T	Polymorphism	4917	4917	Variants: LCB 1 MG1655 ref numbers oriA 3way	4917	4917	1	1	4917	4917		none		SNP (transition)
NC_012971 ori at dnaA (modified) (bases 1 to 661950)	C	Polymorphism	4917	4917	Variants: LCB 1 BL21(DE3) ref numbers oriA 3way	4917	4917	1	1	4917	4917		none		SNP (transition)
ER2566_v3 Annotated circ rev ori at dnaA (reversed) (bases 1 to 661949)	TC	Polymorphism	4925	4926	Variants: LCB 1 ER2566 ref numbers oriA 3way	4925	4926	2	2	4925	4926		none		Substitution
MG1655 - NC_000913 ori at dnaA (bases 1 to 635510)	CA	Polymorphism	4925	4926	Variants: LCB 1 MG1655 ref numbers oriA 3way	4925	4926	2	2	4925	4926		none		Substitution
NC_012971 ori at dnaA (modified) (bases 1 to 661950)	TC	Polymorphism	4925	4926	Variants: LCB 1 BL21(DE3) ref numbers oriA 3way	4925	4926	2	2	4925	4926		none		Substitution
ER2566_v3 Annotated circ rev ori at dnaA (reversed) (bases 1 to 661949)	C	Polymorphism	4939	4939	Variants: LCB 1 ER2566 ref numbers oriA 3way	4939	4939	1	1	4939	4939		none		SNP (transversion)
MG1655 - NC_000913 ori at dnaA (bases 1 to 635510)	G	Polymorphism	4939	4939	Variants: LCB 1 MG1655 ref numbers oriA 3way	4939	4939	1	1	4939	4939		none		SNP (transversion)
NC_012971 ori at dnaA (modified) (bases 1 to 661950)	C	Polymorphism	4939	4939	Variants: LCB 1 BL21(DE3) ref numbers oriA 3way	4939	4939	1	1	4939	4939		none		SNP (transversion)
ER2566_v3 Annotated circ rev ori at dnaA (reversed) (bases 1 to 661949)	G	Polymorphism	4941	4941	Variants: LCB 1 ER2566 ref numbers oriA 3way	4941	4941	1	1	4941	4941		none		SNP (transition)
MG1655 - NC_000913 ori at dnaA (bases 1 to 635510)	A	Polymorphism	4941	4941	Variants: LCB 1 MG1655 ref numbers oriA 3way	4941	4941	1	1	4941	4941		none		SNP (transition)
NC_012971 ori at dnaA (modified) (bases 1 to 661950)	G	Polymorphism	4941	4941	Variants: LCB 1 BL21(DE3) ref numbers oriA 3way	4941	4941	1	1	4941	4941		none		SNP (transition)
ER2566_v3 Annotated circ rev ori at dnaA (reversed) (bases 1 to 661949)	A	Polymorphism	4945	4945	Variants: LCB 1 ER2566 ref numbers oriA 3way	4945	4945	1	1	4945	4945		none		SNP (transversion)
MG1655 - NC_000913 ori at dnaA (bases 1 to 635510)	T	Polymorphism	4945	4945	Variants: LCB 1 MG1655 ref numbers oriA 3way	4945	4945	1	1	4945	4945		none		SNP (transversion)
NC_012971 ori at dnaA (modified) (bases 1 to 661950)	A	Polymorphism	4945	4945	Variants: LCB 1 BL21(DE3) ref numbers oriA 3way	4945	4945	1	1	4945	4945		none		SNP (transversion)
ER2566_v3 Annotated circ rev ori at dnaA (reversed) (bases 1 to 661949)	tnaA CDS	cds	5001	6416		5001	6416	1416	1416	5001	6416	ECD_03592	forward	CDS
ER2566_v3 Annotated circ rev ori at dnaA (reversed) (bases 1 to 661949)	tnaA gene	gene	5001	6416		5001	6416	1416	1416	5001	6416	ECD_03592	forward	gene
MG1655 - NC_000913 ori at dnaA (bases 1 to 635510)	tnaA CDS	CDS	5001	6416		5001	6416	1416	1416	5001	6416	b3708	forward	CDS
MG1655 - NC_000913 ori at dnaA (bases 1 to 635510)	tnaA gene	gene	5001	6416		5001	6416	1416	1416	5001	6416	b3708	forward	gene
NC_012971 ori at dnaA (modified) (bases 1 to 661950)	tnaA CDS	CDS	5001	6416		5001	6416	1416	1416	5001	6416	ECD_03592	forward	CDS
NC_012971 ori at dnaA (modified) (bases 1 to 661950)	tnaA gene	gene	5001	6416		5001	6416	1416	1416	5001	6416	ECD_03592	forward	gene
ER2566_v3 Annotated circ rev ori at dnaA (reversed) (bases 1 to 661949)	C	Polymorphism	5066	5066	Variants: LCB 1 ER2566 ref numbers oriA 3way	5066	5066	1	1	5066	5066		none		SNP (transition)
MG1655 - NC_000913 ori at dnaA (bases 1 to 635510)	T	Polymorphism	5066	5066	Variants: LCB 1 MG1655 ref numbers oriA 3way	5066	5066	1	1	5066	5066	b3708	none		SNP (transition)		22	None
NC_012971 ori at dnaA (modified) (bases 1 to 661950)	C	Polymorphism	5066	5066	Variants: LCB 1 BL21(DE3) ref numbers oriA 3way	5066	5066	1	1	5066	5066		none		SNP (transition)
ER2566_v3 Annotated circ rev ori at dnaA (reversed) (bases 1 to 661949)	G	Polymorphism	5087	5087	Variants: LCB 1 ER2566 ref numbers oriA 3way	5087	5087	1	1	5087	5087		none		SNP (transition)
MG1655 - NC_000913 ori at dnaA (bases 1 to 635510)	A	Polymorphism	5087	5087	Variants: LCB 1 MG1655 ref numbers oriA 3way	5087	5087	1	1	5087	5087	b3708	none		SNP (transition)		29	None
NC_012971 ori at dnaA (modified) (bases 1 to 661950)	G	Polymorphism	5087	5087	Variants: LCB 1 BL21(DE3) ref numbers oriA 3way	5087	5087	1	1	5087	5087		none		SNP (transition)
ER2566_v3 Annotated circ rev ori at dnaA (reversed) (bases 1 to 661949)	T	Polymorphism	5138	5138	Variants: LCB 1 ER2566 ref numbers oriA 3way	5138	5138	1	1	5138	5138		none		SNP (transversion)
MG1655 - NC_000913 ori at dnaA (bases 1 to 635510)	G	Polymorphism	5138	5138	Variants: LCB 1 MG1655 ref numbers oriA 3way	5138	5138	1	1	5138	5138	b3708	none		SNP (transversion)		46	None
NC_012971 ori at dnaA (modified) (bases 1 to 661950)	T	Polymorphism	5138	5138	Variants: LCB 1 BL21(DE3) ref numbers oriA 3way	5138	5138	1	1	5138	5138		none		SNP (transversion)
ER2566_v3 Annotated circ rev ori at dnaA (reversed) (bases 1 to 661949)	G	Polymorphism	5177	5177	Variants: LCB 1 ER2566 ref numbers oriA 3way	5177	5177	1	1	5177	5177		none		SNP (transition)
MG1655 - NC_000913 ori at dnaA (bases 1 to 635510)	A	Polymorphism	5177	5177	Variants: LCB 1 MG1655 ref numbers oriA 3way	5177	5177	1	1	5177	5177	b3708	none		SNP (transition)		59	None
NC_012971 ori at dnaA (modified) (bases 1 to 661950)	G	Polymorphism	5177	5177	Variants: LCB 1 BL21(DE3) ref numbers oriA 3way	5177	5177	1	1	5177	5177		none		SNP (transition)
ER2566_v3 Annotated circ rev ori at dnaA (reversed) (bases 1 to 661949)	G	Polymorphism	5180	5180	Variants: LCB 1 ER2566 ref numbers oriA 3way	5180	5180	1	1	5180	5180		none		SNP (transversion)
MG1655 - NC_000913 ori at dnaA (bases 1 to 635510)	C	Polymorphism	5180	5180	Variants: LCB 1 MG1655 ref numbers oriA 3way	5180	5180	1	1	5180	5180	b3708	none		SNP (transversion)		60	None
NC_012971 ori at dnaA (modified) (bases 1 to 661950)	G	Polymorphism	5180	5180	Variants: LCB 1 BL21(DE3) ref numbers oriA 3way	5180	5180	1	1	5180	5180		none		SNP (transversion)
ER2566_v3 Annotated circ rev ori at dnaA (reversed) (bases 1 to 661949)	G	Polymorphism	5183	5183	Variants: LCB 1 ER2566 ref numbers oriA 3way	5183	5183	1	1	5183	5183		none		SNP (transition)
MG1655 - NC_000913 ori at dnaA (bases 1 to 635510)	A	Polymorphism	5183	5183	Variants: LCB 1 MG1655 ref numbers oriA 3way	5183	5183	1	1	5183	5183	b3708	none		SNP (transition)		61	None
NC_012971 ori at dnaA (modified) (bases 1 to 661950)	G	Polymorphism	5183	5183	Variants: LCB 1 BL21(DE3) ref numbers oriA 3way	5183	5183	1	1	5183	5183		none		SNP (transition)
ER2566_v3 Annotated circ rev ori at dnaA (reversed) (bases 1 to 661949)	C	Polymorphism	5186	5186	Variants: LCB 1 ER2566 ref numbers oriA 3way	5186	5186	1	1	5186	5186		none		SNP (transition)
MG1655 - NC_000913 ori at dnaA (bases 1 to 635510)	T	Polymorphism	5186	5186	Variants: LCB 1 MG1655 ref numbers oriA 3way	5186	5186	1	1	5186	5186	b3708	none		SNP (transition)		62	None
NC_012971 ori at dnaA (modified) (bases 1 to 661950)	C	Polymorphism	5186	5186	Variants: LCB 1 BL21(DE3) ref numbers oriA 3way	5186	5186	1	1	5186	5186		none		SNP (transition)
ER2566_v3 Annotated circ rev ori at dnaA (reversed) (bases 1 to 661949)	T	Polymorphism	5195	5195	Variants: LCB 1 ER2566 ref numbers oriA 3way	5195	5195	1	1	5195	5195		none		SNP (transversion)
MG1655 - NC_000913 ori at dnaA (bases 1 to 635510)	A	Polymorphism	5195	5195	Variants: LCB 1 MG1655 ref numbers oriA 3way	5195	5195	1	1	5195	5195	b3708	none		SNP (transversion)		65	None
NC_012971 ori at dnaA (modified) (bases 1 to 661950)	T	Polymorphism	5195	5195	Variants: LCB 1 BL21(DE3) ref numbers oriA 3way	5195	5195	1	1	5195	5195		none		SNP (transversion)
ER2566_v3 Annotated circ rev ori at dnaA (reversed) (bases 1 to 661949)	T	Polymorphism	5231	5231	Variants: LCB 1 ER2566 ref numbers oriA 3way	5231	5231	1	1	5231	5231		none		SNP (transition)
MG1655 - NC_000913 ori at dnaA (bases 1 to 635510)	C	Polymorphism	5231	5231	Variants: LCB 1 MG1655 ref numbers oriA 3way	5231	5231	1	1	5231	5231	b3708	none		SNP (transition)		77	None
NC_012971 ori at dnaA (modified) (bases 1 to 661950)	T	Polymorphism	5231	5231	Variants: LCB 1 BL21(DE3) ref numbers oriA 3way	5231	5231	1	1	5231	5231		none		SNP (transition)
ER2566_v3 Annotated circ rev ori at dnaA (reversed) (bases 1 to 661949)	T	Polymorphism	5234	5234	Variants: LCB 1 ER2566 ref numbers oriA 3way	5234	5234	1	1	5234	5234		none		SNP (transition)
MG1655 - NC_000913 ori at dnaA (bases 1 to 635510)	C	Polymorphism	5234	5234	Variants: LCB 1 MG1655 ref numbers oriA 3way	5234	5234	1	1	5234	5234	b3708	none		SNP (transition)		78	None
NC_012971 ori at dnaA (modified) (bases 1 to 661950)	T	Polymorphism	5234	5234	Variants: LCB 1 BL21(DE3) ref numbers oriA 3way	5234	5234	1	1	5234	5234		none		SNP (transition)
ER2566_v3 Annotated circ rev ori at dnaA (reversed) (bases 1 to 661949)	C	Polymorphism	5285	5285	Variants: LCB 1 ER2566 ref numbers oriA 3way	5285	5285	1	1	5285	5285		none		SNP (transition)
MG1655 - NC_000913 ori at dnaA (bases 1 to 635510)	T	Polymorphism	5285	5285	Variants: LCB 1 MG1655 ref numbers oriA 3way	5285	5285	1	1	5285	5285	b3708	none		SNP (transition)		95	None
NC_012971 ori at dnaA (modified) (bases 1 to 661950)	C	Polymorphism	5285	5285	Variants: LCB 1 BL21(DE3) ref numbers oriA 3way	5285	5285	1	1	5285	5285		none		SNP (transition)
ER2566_v3 Annotated circ rev ori at dnaA (reversed) (bases 1 to 661949)	C	Polymorphism	5288	5288	Variants: LCB 1 ER2566 ref numbers oriA 3way	5288	5288	1	1	5288	5288		none		SNP (transition)
MG1655 - NC_000913 ori at dnaA (bases 1 to 635510)	T	Polymorphism	5288	5288	Variants: LCB 1 MG1655 ref numbers oriA 3way	5288	5288	1	1	5288	5288	b3708	none		SNP (transition)		96	None
NC_012971 ori at dnaA (modified) (bases 1 to 661950)	C	Polymorphism	5288	5288	Variants: LCB 1 BL21(DE3) ref numbers oriA 3way	5288	5288	1	1	5288	5288		none		SNP (transition)
ER2566_v3 Annotated circ rev ori at dnaA (reversed) (bases 1 to 661949)	G	Polymorphism	5390	5390	Variants: LCB 1 ER2566 ref numbers oriA 3way	5390	5390	1	1	5390	5390		none		SNP (transition)
MG1655 - NC_000913 ori at dnaA (bases 1 to 635510)	A	Polymorphism	5390	5390	Variants: LCB 1 MG1655 ref numbers oriA 3way	5390	5390	1	1	5390	5390	b3708	none		SNP (transition)		130	None
NC_012971 ori at dnaA (modified) (bases 1 to 661950)	G	Polymorphism	5390	5390	Variants: LCB 1 BL21(DE3) ref numbers oriA 3way	5390	5390	1	1	5390	5390		none		SNP (transition)
ER2566_v3 Annotated circ rev ori at dnaA (reversed) (bases 1 to 661949)	C	Polymorphism	5435	5435	Variants: LCB 1 ER2566 ref numbers oriA 3way	5435	5435	1	1	5435	5435		none		SNP (transition)
MG1655 - NC_000913 ori at dnaA (bases 1 to 635510)	T	Polymorphism	5435	5435	Variants: LCB 1 MG1655 ref numbers oriA 3way	5435	5435	1	1	5435	5435	b3708	none		SNP (transition)		145	None
NC_012971 ori at dnaA (modified) (bases 1 to 661950)	C	Polymorphism	5435	5435	Variants: LCB 1 BL21(DE3) ref numbers oriA 3way	5435	5435	1	1	5435	5435		none		SNP (transition)
ER2566_v3 Annotated circ rev ori at dnaA (reversed) (bases 1 to 661949)	T	Polymorphism	5519	5519	Variants: LCB 1 ER2566 ref numbers oriA 3way	5519	5519	1	1	5519	5519		none		SNP (transition)
MG1655 - NC_000913 ori at dnaA (bases 1 to 635510)	C	Polymorphism	5519	5519	Variants: LCB 1 MG1655 ref numbers oriA 3way	5519	5519	1	1	5519	5519	b3708	none		SNP (transition)		173	None
NC_012971 ori at dnaA (modified) (bases 1 to 661950)	T	Polymorphism	5519	5519	Variants: LCB 1 BL21(DE3) ref numbers oriA 3way	5519	5519	1	1	5519	5519		none		SNP (transition)
ER2566_v3 Annotated circ rev ori at dnaA (reversed) (bases 1 to 661949)	G	Polymorphism	5522	5522	Variants: LCB 1 ER2566 ref numbers oriA 3way	5522	5522	1	1	5522	5522		none		SNP (transition)
MG1655 - NC_000913 ori at dnaA (bases 1 to 635510)	A	Polymorphism	5522	5522	Variants: LCB 1 MG1655 ref numbers oriA 3way	5522	5522	1	1	5522	5522	b3708	none		SNP (transition)		174	None
NC_012971 ori at dnaA (modified) (bases 1 to 661950)	G	Polymorphism	5522	5522	Variants: LCB 1 BL21(DE3) ref numbers oriA 3way	5522	5522	1	1	5522	5522		none		SNP (transition)
ER2566_v3 Annotated circ rev ori at dnaA (reversed) (bases 1 to 661949)	T	Polymorphism	5552	5552	Variants: LCB 1 ER2566 ref numbers oriA 3way	5552	5552	1	1	5552	5552		none		SNP (transition)
MG1655 - NC_000913 ori at dnaA (bases 1 to 635510)	C	Polymorphism	5552	5552	Variants: LCB 1 MG1655 ref numbers oriA 3way	5552	5552	1	1	5552	5552	b3708	none		SNP (transition)		184	None
NC_012971 ori at dnaA (modified) (bases 1 to 661950)	T	Polymorphism	5552	5552	Variants: LCB 1 BL21(DE3) ref numbers oriA 3way	5552	5552	1	1	5552	5552		none		SNP (transition)
ER2566_v3 Annotated circ rev ori at dnaA (reversed) (bases 1 to 661949)	G	Polymorphism	5687	5687	Variants: LCB 1 ER2566 ref numbers oriA 3way	5687	5687	1	1	5687	5687		none		SNP (transition)
MG1655 - NC_000913 ori at dnaA (bases 1 to 635510)	A	Polymorphism	5687	5687	Variants: LCB 1 MG1655 ref numbers oriA 3way	5687	5687	1	1	5687	5687	b3708	none		SNP (transition)		229	None
NC_012971 ori at dnaA (modified) (bases 1 to 661950)	G	Polymorphism	5687	5687	Variants: LCB 1 BL21(DE3) ref numbers oriA 3way	5687	5687	1	1	5687	5687		none		SNP (transition)
ER2566_v3 Annotated circ rev ori at dnaA (reversed) (bases 1 to 661949)	G	Polymorphism	5822	5822	Variants: LCB 1 ER2566 ref numbers oriA 3way	5822	5822	1	1	5822	5822		none		SNP (transition)
MG1655 - NC_000913 ori at dnaA (bases 1 to 635510)	A	Polymorphism	5822	5822	Variants: LCB 1 MG1655 ref numbers oriA 3way	5822	5822	1	1	5822	5822	b3708	none		SNP (transition)		274	None
NC_012971 ori at dnaA (modified) (bases 1 to 661950)	G	Polymorphism	5822	5822	Variants: LCB 1 BL21(DE3) ref numbers oriA 3way	5822	5822	1	1	5822	5822		none		SNP (transition)
ER2566_v3 Annotated circ rev ori at dnaA (reversed) (bases 1 to 661949)	C	Polymorphism	5835	5835	Variants: LCB 1 ER2566 ref numbers oriA 3way	5835	5835	1	1	5835	5835		none		SNP (transition)
MG1655 - NC_000913 ori at dnaA (bases 1 to 635510)	T	Polymorphism	5835	5835	Variants: LCB 1 MG1655 ref numbers oriA 3way	5835	5835	1	1	5835	5835	b3708	none		SNP (transition)		279	None
NC_012971 ori at dnaA (modified) (bases 1 to 661950)	C	Polymorphism	5835	5835	Variants: LCB 1 BL21(DE3) ref numbers oriA 3way	5835	5835	1	1	5835	5835		none		SNP (transition)
ER2566_v3 Annotated circ rev ori at dnaA (reversed) (bases 1 to 661949)	C	Polymorphism	5909	5909	Variants: LCB 1 ER2566 ref numbers oriA 3way	5909	5909	1	1	5909	5909		none		SNP (transversion)
MG1655 - NC_000913 ori at dnaA (bases 1 to 635510)	G	Polymorphism	5909	5909	Variants: LCB 1 MG1655 ref numbers oriA 3way	5909	5909	1	1	5909	5909	b3708	none		SNP (transversion)		303	None
NC_012971 ori at dnaA (modified) (bases 1 to 661950)	C	Polymorphism	5909	5909	Variants: LCB 1 BL21(DE3) ref numbers oriA 3way	5909	5909	1	1	5909	5909		none		SNP (transversion)
ER2566_v3 Annotated circ rev ori at dnaA (reversed) (bases 1 to 661949)	T	Polymorphism	6102	6102	Variants: LCB 1 ER2566 ref numbers oriA 3way	6102	6102	1	1	6102	6102		none		SNP (transition)
MG1655 - NC_000913 ori at dnaA (bases 1 to 635510)	C	Polymorphism	6102	6102	Variants: LCB 1 MG1655 ref numbers oriA 3way	6102	6102	1	1	6102	6102	b3708	none		SNP (transition)		368	None
NC_012971 ori at dnaA (modified) (bases 1 to 661950)	T	Polymorphism	6102	6102	Variants: LCB 1 BL21(DE3) ref numbers oriA 3way	6102	6102	1	1	6102	6102		none		SNP (transition)
ER2566_v3 Annotated circ rev ori at dnaA (reversed) (bases 1 to 661949)	C	Polymorphism	6146	6146	Variants: LCB 1 ER2566 ref numbers oriA 3way	6146	6146	1	1	6146	6146		none		SNP (transversion)
MG1655 - NC_000913 ori at dnaA (bases 1 to 635510)	G	Polymorphism	6146	6146	Variants: LCB 1 MG1655 ref numbers oriA 3way	6146	6146	1	1	6146	6146	b3708	none		SNP (transversion)		382	None
NC_012971 ori at dnaA (modified) (bases 1 to 661950)	C	Polymorphism	6146	6146	Variants: LCB 1 BL21(DE3) ref numbers oriA 3way	6146	6146	1	1	6146	6146		none		SNP (transversion)
ER2566_v3 Annotated circ rev ori at dnaA (reversed) (bases 1 to 661949)	G	Polymorphism	6365	6365	Variants: LCB 1 ER2566 ref numbers oriA 3way	6365	6365	1	1	6365	6365		none		SNP (transversion)
MG1655 - NC_000913 ori at dnaA (bases 1 to 635510)	C	Polymorphism	6365	6365	Variants: LCB 1 MG1655 ref numbers oriA 3way	6365	6365	1	1	6365	6365	b3708	none		SNP (transversion)		455	None
NC_012971 ori at dnaA (modified) (bases 1 to 661950)	G	Polymorphism	6365	6365	Variants: LCB 1 BL21(DE3) ref numbers oriA 3way	6365	6365	1	1	6365	6365		none		SNP (transversion)
ER2566_v3 Annotated circ rev ori at dnaA (reversed) (bases 1 to 661949)	G	Polymorphism	6374	6374	Variants: LCB 1 ER2566 ref numbers oriA 3way	6374	6374	1	1	6374	6374		none		SNP (transition)
MG1655 - NC_000913 ori at dnaA (bases 1 to 635510)	A	Polymorphism	6374	6374	Variants: LCB 1 MG1655 ref numbers oriA 3way	6374	6374	1	1	6374	6374	b3708	none		SNP (transition)		458	None
NC_012971 ori at dnaA (modified) (bases 1 to 661950)	G	Polymorphism	6374	6374	Variants: LCB 1 BL21(DE3) ref numbers oriA 3way	6374	6374	1	1	6374	6374		none		SNP (transition)
ER2566_v3 Annotated circ rev ori at dnaA (reversed) (bases 1 to 661949)	T	Polymorphism	6404	6404	Variants: LCB 1 ER2566 ref numbers oriA 3way	6404	6404	1	1	6404	6404		none		SNP (transversion)
MG1655 - NC_000913 ori at dnaA (bases 1 to 635510)	G	Polymorphism	6404	6404	Variants: LCB 1 MG1655 ref numbers oriA 3way	6404	6404	1	1	6404	6404	b3708	none		SNP (transversion)		468	None
NC_012971 ori at dnaA (modified) (bases 1 to 661950)	T	Polymorphism	6404	6404	Variants: LCB 1 BL21(DE3) ref numbers oriA 3way	6404	6404	1	1	6404	6404		none		SNP (transversion)
ER2566_v3 Annotated circ rev ori at dnaA (reversed) (bases 1 to 661949)	tnaB CDS	cds	6507	7754		6507	7754	1248	1248	6507	7754	ECD_03593	forward	CDS
ER2566_v3 Annotated circ rev ori at dnaA (reversed) (bases 1 to 661949)	tnaB gene	gene	6507	7754		6507	7754	1248	1248	6507	7754	ECD_03593	forward	gene
MG1655 - NC_000913 ori at dnaA (bases 1 to 635510)	tnaB CDS	CDS	6507	7754		6507	7754	1248	1248	6507	7754	b3709	forward	CDS
MG1655 - NC_000913 ori at dnaA (bases 1 to 635510)	tnaB gene	gene	6507	7754		6507	7754	1248	1248	6507	7754	b3709	forward	gene
NC_012971 ori at dnaA (modified) (bases 1 to 661950)	tnaB CDS	CDS	6507	7754		6507	7754	1248	1248	6507	7754	ECD_03593	forward	CDS
NC_012971 ori at dnaA (modified) (bases 1 to 661950)	tnaB gene	gene	6507	7754		6507	7754	1248	1248	6507	7754	ECD_03593	forward	gene
ER2566_v3 Annotated circ rev ori at dnaA (reversed) (bases 1 to 661949)	C	Polymorphism	6710	6710	Variants: LCB 1 ER2566 ref numbers oriA 3way	6710	6710	1	1	6710	6710		none		SNP (transition)
MG1655 - NC_000913 ori at dnaA (bases 1 to 635510)	T	Polymorphism	6710	6710	Variants: LCB 1 MG1655 ref numbers oriA 3way	6710	6710	1	1	6710	6710	b3709	none		SNP (transition)		68	None
NC_012971 ori at dnaA (modified) (bases 1 to 661950)	C	Polymorphism	6710	6710	Variants: LCB 1 BL21(DE3) ref numbers oriA 3way	6710	6710	1	1	6710	6710		none		SNP (transition)
ER2566_v3 Annotated circ rev ori at dnaA (reversed) (bases 1 to 661949)	T	Polymorphism	6869	6869	Variants: LCB 1 ER2566 ref numbers oriA 3way	6869	6869	1	1	6869	6869		none		SNP (transition)
MG1655 - NC_000913 ori at dnaA (bases 1 to 635510)	C	Polymorphism	6869	6869	Variants: LCB 1 MG1655 ref numbers oriA 3way	6869	6869	1	1	6869	6869	b3709	none		SNP (transition)		121	None
NC_012971 ori at dnaA (modified) (bases 1 to 661950)	T	Polymorphism	6869	6869	Variants: LCB 1 BL21(DE3) ref numbers oriA 3way	6869	6869	1	1	6869	6869		none		SNP (transition)
ER2566_v3 Annotated circ rev ori at dnaA (reversed) (bases 1 to 661949)	T	Polymorphism	6933	6933	Variants: LCB 1 ER2566 ref numbers oriA 3way	6933	6933	1	1	6933	6933		none		SNP (transversion)
MG1655 - NC_000913 ori at dnaA (bases 1 to 635510)	A	Polymorphism	6933	6933	Variants: LCB 1 MG1655 ref numbers oriA 3way	6933	6933	1	1	6933	6933	b3709	none		SNP (transversion)	L -> I	143	Substitution
NC_012971 ori at dnaA (modified) (bases 1 to 661950)	T	Polymorphism	6933	6933	Variants: LCB 1 BL21(DE3) ref numbers oriA 3way	6933	6933	1	1	6933	6933		none		SNP (transversion)
ER2566_v3 Annotated circ rev ori at dnaA (reversed) (bases 1 to 661949)	T	Polymorphism	6956	6956	Variants: LCB 1 ER2566 ref numbers oriA 3way	6956	6956	1	1	6956	6956		none		SNP (transition)
MG1655 - NC_000913 ori at dnaA (bases 1 to 635510)	C	Polymorphism	6956	6956	Variants: LCB 1 MG1655 ref numbers oriA 3way	6956	6956	1	1	6956	6956	b3709	none		SNP (transition)		150	None
NC_012971 ori at dnaA (modified) (bases 1 to 661950)	T	Polymorphism	6956	6956	Variants: LCB 1 BL21(DE3) ref numbers oriA 3way	6956	6956	1	1	6956	6956		none		SNP (transition)
ER2566_v3 Annotated circ rev ori at dnaA (reversed) (bases 1 to 661949)	T	Polymorphism	7016	7016	Variants: LCB 1 ER2566 ref numbers oriA 3way	7016	7016	1	1	7016	7016		none		SNP (transition)
MG1655 - NC_000913 ori at dnaA (bases 1 to 635510)	C	Polymorphism	7016	7016	Variants: LCB 1 MG1655 ref numbers oriA 3way	7016	7016	1	1	7016	7016	b3709	none		SNP (transition)		170	None
NC_012971 ori at dnaA (modified) (bases 1 to 661950)	T	Polymorphism	7016	7016	Variants: LCB 1 BL21(DE3) ref numbers oriA 3way	7016	7016	1	1	7016	7016		none		SNP (transition)
ER2566_v3 Annotated circ rev ori at dnaA (reversed) (bases 1 to 661949)	T	Polymorphism	7040	7040	Variants: LCB 1 ER2566 ref numbers oriA 3way	7040	7040	1	1	7040	7040		none		SNP (transition)
MG1655 - NC_000913 ori at dnaA (bases 1 to 635510)	C	Polymorphism	7040	7040	Variants: LCB 1 MG1655 ref numbers oriA 3way	7040	7040	1	1	7040	7040	b3709	none		SNP (transition)		178	None
NC_012971 ori at dnaA (modified) (bases 1 to 661950)	T	Polymorphism	7040	7040	Variants: LCB 1 BL21(DE3) ref numbers oriA 3way	7040	7040	1	1	7040	7040		none		SNP (transition)
ER2566_v3 Annotated circ rev ori at dnaA (reversed) (bases 1 to 661949)	C	Polymorphism	7049	7049	Variants: LCB 1 ER2566 ref numbers oriA 3way	7049	7049	1	1	7049	7049		none		SNP (transition)
MG1655 - NC_000913 ori at dnaA (bases 1 to 635510)	T	Polymorphism	7049	7049	Variants: LCB 1 MG1655 ref numbers oriA 3way	7049	7049	1	1	7049	7049	b3709	none		SNP (transition)		181	None
NC_012971 ori at dnaA (modified) (bases 1 to 661950)	C	Polymorphism	7049	7049	Variants: LCB 1 BL21(DE3) ref numbers oriA 3way	7049	7049	1	1	7049	7049		none		SNP (transition)
ER2566_v3 Annotated circ rev ori at dnaA (reversed) (bases 1 to 661949)	T	Polymorphism	7059	7059	Variants: LCB 1 ER2566 ref numbers oriA 3way	7059	7059	1	1	7059	7059		none		SNP (transversion)
MG1655 - NC_000913 ori at dnaA (bases 1 to 635510)	A	Polymorphism	7059	7059	Variants: LCB 1 MG1655 ref numbers oriA 3way	7059	7059	1	1	7059	7059	b3709	none		SNP (transversion)	S -> T	185	Substitution
NC_012971 ori at dnaA (modified) (bases 1 to 661950)	T	Polymorphism	7059	7059	Variants: LCB 1 BL21(DE3) ref numbers oriA 3way	7059	7059	1	1	7059	7059		none		SNP (transversion)
ER2566_v3 Annotated circ rev ori at dnaA (reversed) (bases 1 to 661949)	C	Polymorphism	7250	7250	Variants: LCB 1 ER2566 ref numbers oriA 3way	7250	7250	1	1	7250	7250		none		SNP (transversion)
MG1655 - NC_000913 ori at dnaA (bases 1 to 635510)	G	Polymorphism	7250	7250	Variants: LCB 1 MG1655 ref numbers oriA 3way	7250	7250	1	1	7250	7250	b3709	none		SNP (transversion)		248	None
NC_012971 ori at dnaA (modified) (bases 1 to 661950)	C	Polymorphism	7250	7250	Variants: LCB 1 BL21(DE3) ref numbers oriA 3way	7250	7250	1	1	7250	7250		none		SNP (transversion)
ER2566_v3 Annotated circ rev ori at dnaA (reversed) (bases 1 to 661949)	A	Polymorphism	7268	7268	Variants: LCB 1 ER2566 ref numbers oriA 3way	7268	7268	1	1	7268	7268		none		SNP (transversion)
MG1655 - NC_000913 ori at dnaA (bases 1 to 635510)	C	Polymorphism	7268	7268	Variants: LCB 1 MG1655 ref numbers oriA 3way	7268	7268	1	1	7268	7268	b3709	none		SNP (transversion)		254	None
NC_012971 ori at dnaA (modified) (bases 1 to 661950)	A	Polymorphism	7268	7268	Variants: LCB 1 BL21(DE3) ref numbers oriA 3way	7268	7268	1	1	7268	7268		none		SNP (transversion)
ER2566_v3 Annotated circ rev ori at dnaA (reversed) (bases 1 to 661949)	T	Polymorphism	7286	7286	Variants: LCB 1 ER2566 ref numbers oriA 3way	7286	7286	1	1	7286	7286		none		SNP (transversion)
MG1655 - NC_000913 ori at dnaA (bases 1 to 635510)	A	Polymorphism	7286	7286	Variants: LCB 1 MG1655 ref numbers oriA 3way	7286	7286	1	1	7286	7286	b3709	none		SNP (transversion)		260	None
NC_012971 ori at dnaA (modified) (bases 1 to 661950)	T	Polymorphism	7286	7286	Variants: LCB 1 BL21(DE3) ref numbers oriA 3way	7286	7286	1	1	7286	7286		none		SNP (transversion)
ER2566_v3 Annotated circ rev ori at dnaA (reversed) (bases 1 to 661949)	yidY CDS	cds	7886	9061		7886	9061	1176	1176	7886	9061	ECD_03594	forward	CDS
ER2566_v3 Annotated circ rev ori at dnaA (reversed) (bases 1 to 661949)	yidY gene	gene	7886	9061		7886	9061	1176	1176	7886	9061	ECD_03594	forward	gene
MG1655 - NC_000913 ori at dnaA (bases 1 to 635510)	mdtL CDS	CDS	7886	9061		7886	9061	1176	1176	7886	9061	b3710	forward	CDS
MG1655 - NC_000913 ori at dnaA (bases 1 to 635510)	mdtL gene	gene	7886	9061		7886	9061	1176	1176	7886	9061	b3710	forward	gene
NC_012971 ori at dnaA (modified) (bases 1 to 661950)	yidY CDS	CDS	7886	9061		7886	9061	1176	1176	7886	9061	ECD_03594	forward	CDS
NC_012971 ori at dnaA (modified) (bases 1 to 661950)	yidY gene	gene	7886	9061		7886	9061	1176	1176	7886	9061	ECD_03594	forward	gene
ER2566_v3 Annotated circ rev ori at dnaA (reversed) (bases 1 to 661949)	T	Polymorphism	8227	8227	Variants: LCB 1 ER2566 ref numbers oriA 3way	8227	8227	1	1	8227	8227		none		SNP (transition)
MG1655 - NC_000913 ori at dnaA (bases 1 to 635510)	C	Polymorphism	8227	8227	Variants: LCB 1 MG1655 ref numbers oriA 3way	8227	8227	1	1	8227	8227	b3710	none		SNP (transition)		114	None
NC_012971 ori at dnaA (modified) (bases 1 to 661950)	T	Polymorphism	8227	8227	Variants: LCB 1 BL21(DE3) ref numbers oriA 3way	8227	8227	1	1	8227	8227		none		SNP (transition)
ER2566_v3 Annotated circ rev ori at dnaA (reversed) (bases 1 to 661949)	G	Polymorphism	8438	8438	Variants: LCB 1 ER2566 ref numbers oriA 3way	8438	8438	1	1	8438	8438		none		SNP (transversion)
MG1655 - NC_000913 ori at dnaA (bases 1 to 635510)	T	Polymorphism	8438	8438	Variants: LCB 1 MG1655 ref numbers oriA 3way	8438	8438	1	1	8438	8438	b3710	none		SNP (transversion)	A -> S	185	Substitution
NC_012971 ori at dnaA (modified) (bases 1 to 661950)	G	Polymorphism	8438	8438	Variants: LCB 1 BL21(DE3) ref numbers oriA 3way	8438	8438	1	1	8438	8438		none		SNP (transversion)
ER2566_v3 Annotated circ rev ori at dnaA (reversed) (bases 1 to 661949)	A	Polymorphism	8446	8446	Variants: LCB 1 ER2566 ref numbers oriA 3way	8446	8446	1	1	8446	8446		none		SNP (transversion)
MG1655 - NC_000913 ori at dnaA (bases 1 to 635510)	T	Polymorphism	8446	8446	Variants: LCB 1 MG1655 ref numbers oriA 3way	8446	8446	1	1	8446	8446	b3710	none		SNP (transversion)		187	None
NC_012971 ori at dnaA (modified) (bases 1 to 661950)	A	Polymorphism	8446	8446	Variants: LCB 1 BL21(DE3) ref numbers oriA 3way	8446	8446	1	1	8446	8446		none		SNP (transversion)
ER2566_v3 Annotated circ rev ori at dnaA (reversed) (bases 1 to 661949)	T	Polymorphism	8455	8455	Variants: LCB 1 ER2566 ref numbers oriA 3way	8455	8455	1	1	8455	8455		none		SNP (transition)
MG1655 - NC_000913 ori at dnaA (bases 1 to 635510)	C	Polymorphism	8455	8455	Variants: LCB 1 MG1655 ref numbers oriA 3way	8455	8455	1	1	8455	8455	b3710	none		SNP (transition)		190	None
NC_012971 ori at dnaA (modified) (bases 1 to 661950)	T	Polymorphism	8455	8455	Variants: LCB 1 BL21(DE3) ref numbers oriA 3way	8455	8455	1	1	8455	8455		none		SNP (transition)
ER2566_v3 Annotated circ rev ori at dnaA (reversed) (bases 1 to 661949)	C	Polymorphism	8488	8488	Variants: LCB 1 ER2566 ref numbers oriA 3way	8488	8488	1	1	8488	8488		none		SNP (transition)
MG1655 - NC_000913 ori at dnaA (bases 1 to 635510)	T	Polymorphism	8488	8488	Variants: LCB 1 MG1655 ref numbers oriA 3way	8488	8488	1	1	8488	8488	b3710	none		SNP (transition)		201	None
NC_012971 ori at dnaA (modified) (bases 1 to 661950)	C	Polymorphism	8488	8488	Variants: LCB 1 BL21(DE3) ref numbers oriA 3way	8488	8488	1	1	8488	8488		none		SNP (transition)
ER2566_v3 Annotated circ rev ori at dnaA (reversed) (bases 1 to 661949)	T	Polymorphism	8491	8491	Variants: LCB 1 ER2566 ref numbers oriA 3way	8491	8491	1	1	8491	8491		none		SNP (transversion)
MG1655 - NC_000913 ori at dnaA (bases 1 to 635510)	G	Polymorphism	8491	8491	Variants: LCB 1 MG1655 ref numbers oriA 3way	8491	8491	1	1	8491	8491	b3710	none		SNP (transversion)		202	None
NC_012971 ori at dnaA (modified) (bases 1 to 661950)	T	Polymorphism	8491	8491	Variants: LCB 1 BL21(DE3) ref numbers oriA 3way	8491	8491	1	1	8491	8491		none		SNP (transversion)
ER2566_v3 Annotated circ rev ori at dnaA (reversed) (bases 1 to 661949)	C	Polymorphism	8554	8554	Variants: LCB 1 ER2566 ref numbers oriA 3way	8554	8554	1	1	8554	8554		none		SNP (transition)
MG1655 - NC_000913 ori at dnaA (bases 1 to 635510)	T	Polymorphism	8554	8554	Variants: LCB 1 MG1655 ref numbers oriA 3way	8554	8554	1	1	8554	8554	b3710	none		SNP (transition)		223	None
NC_012971 ori at dnaA (modified) (bases 1 to 661950)	C	Polymorphism	8554	8554	Variants: LCB 1 BL21(DE3) ref numbers oriA 3way	8554	8554	1	1	8554	8554		none		SNP (transition)
ER2566_v3 Annotated circ rev ori at dnaA (reversed) (bases 1 to 661949)	G	Polymorphism	8557	8557	Variants: LCB 1 ER2566 ref numbers oriA 3way	8557	8557	1	1	8557	8557		none		SNP (transition)
MG1655 - NC_000913 ori at dnaA (bases 1 to 635510)	A	Polymorphism	8557	8557	Variants: LCB 1 MG1655 ref numbers oriA 3way	8557	8557	1	1	8557	8557	b3710	none		SNP (transition)		224	None
NC_012971 ori at dnaA (modified) (bases 1 to 661950)	G	Polymorphism	8557	8557	Variants: LCB 1 BL21(DE3) ref numbers oriA 3way	8557	8557	1	1	8557	8557		none		SNP (transition)
ER2566_v3 Annotated circ rev ori at dnaA (reversed) (bases 1 to 661949)	A	Polymorphism	8560	8560	Variants: LCB 1 ER2566 ref numbers oriA 3way	8560	8560	1	1	8560	8560		none		SNP (transition)
MG1655 - NC_000913 ori at dnaA (bases 1 to 635510)	G	Polymorphism	8560	8560	Variants: LCB 1 MG1655 ref numbers oriA 3way	8560	8560	1	1	8560	8560	b3710	none		SNP (transition)		225	None
NC_012971 ori at dnaA (modified) (bases 1 to 661950)	A	Polymorphism	8560	8560	Variants: LCB 1 BL21(DE3) ref numbers oriA 3way	8560	8560	1	1	8560	8560		none		SNP (transition)
ER2566_v3 Annotated circ rev ori at dnaA (reversed) (bases 1 to 661949)	G	Polymorphism	8587	8587	Variants: LCB 1 ER2566 ref numbers oriA 3way	8587	8587	1	1	8587	8587		none		SNP (transversion)
MG1655 - NC_000913 ori at dnaA (bases 1 to 635510)	T	Polymorphism	8587	8587	Variants: LCB 1 MG1655 ref numbers oriA 3way	8587	8587	1	1	8587	8587	b3710	none		SNP (transversion)		234	None
NC_012971 ori at dnaA (modified) (bases 1 to 661950)	G	Polymorphism	8587	8587	Variants: LCB 1 BL21(DE3) ref numbers oriA 3way	8587	8587	1	1	8587	8587		none		SNP (transversion)
ER2566_v3 Annotated circ rev ori at dnaA (reversed) (bases 1 to 661949)	T	Polymorphism	8599	8599	Variants: LCB 1 ER2566 ref numbers oriA 3way	8599	8599	1	1	8599	8599		none		SNP (transversion)
MG1655 - NC_000913 ori at dnaA (bases 1 to 635510)	A	Polymorphism	8599	8599	Variants: LCB 1 MG1655 ref numbers oriA 3way	8599	8599	1	1	8599	8599	b3710	none		SNP (transversion)		238	None
NC_012971 ori at dnaA (modified) (bases 1 to 661950)	T	Polymorphism	8599	8599	Variants: LCB 1 BL21(DE3) ref numbers oriA 3way	8599	8599	1	1	8599	8599		none		SNP (transversion)
ER2566_v3 Annotated circ rev ori at dnaA (reversed) (bases 1 to 661949)	C	Polymorphism	8621	8621	Variants: LCB 1 ER2566 ref numbers oriA 3way	8621	8621	1	1	8621	8621		none		SNP (transition)
MG1655 - NC_000913 ori at dnaA (bases 1 to 635510)	T	Polymorphism	8621	8621	Variants: LCB 1 MG1655 ref numbers oriA 3way	8621	8621	1	1	8621	8621	b3710	none		SNP (transition)		246	None
NC_012971 ori at dnaA (modified) (bases 1 to 661950)	C	Polymorphism	8621	8621	Variants: LCB 1 BL21(DE3) ref numbers oriA 3way	8621	8621	1	1	8621	8621		none		SNP (transition)
ER2566_v3 Annotated circ rev ori at dnaA (reversed) (bases 1 to 661949)	C	Polymorphism	8626	8626	Variants: LCB 1 ER2566 ref numbers oriA 3way	8626	8626	1	1	8626	8626		none		SNP (transition)
MG1655 - NC_000913 ori at dnaA (bases 1 to 635510)	T	Polymorphism	8626	8626	Variants: LCB 1 MG1655 ref numbers oriA 3way	8626	8626	1	1	8626	8626	b3710	none		SNP (transition)		247	None
NC_012971 ori at dnaA (modified) (bases 1 to 661950)	C	Polymorphism	8626	8626	Variants: LCB 1 BL21(DE3) ref numbers oriA 3way	8626	8626	1	1	8626	8626		none		SNP (transition)
ER2566_v3 Annotated circ rev ori at dnaA (reversed) (bases 1 to 661949)	G	Polymorphism	8722	8722	Variants: LCB 1 ER2566 ref numbers oriA 3way	8722	8722	1	1	8722	8722		none		SNP (transversion)
MG1655 - NC_000913 ori at dnaA (bases 1 to 635510)	T	Polymorphism	8722	8722	Variants: LCB 1 MG1655 ref numbers oriA 3way	8722	8722	1	1	8722	8722	b3710	none		SNP (transversion)		279	None
NC_012971 ori at dnaA (modified) (bases 1 to 661950)	G	Polymorphism	8722	8722	Variants: LCB 1 BL21(DE3) ref numbers oriA 3way	8722	8722	1	1	8722	8722		none		SNP (transversion)
ER2566_v3 Annotated circ rev ori at dnaA (reversed) (bases 1 to 661949)	G	Polymorphism	8725	8725	Variants: LCB 1 ER2566 ref numbers oriA 3way	8725	8725	1	1	8725	8725		none		SNP (transition)
MG1655 - NC_000913 ori at dnaA (bases 1 to 635510)	A	Polymorphism	8725	8725	Variants: LCB 1 MG1655 ref numbers oriA 3way	8725	8725	1	1	8725	8725	b3710	none		SNP (transition)		280	None
NC_012971 ori at dnaA (modified) (bases 1 to 661950)	G	Polymorphism	8725	8725	Variants: LCB 1 BL21(DE3) ref numbers oriA 3way	8725	8725	1	1	8725	8725		none		SNP (transition)
ER2566_v3 Annotated circ rev ori at dnaA (reversed) (bases 1 to 661949)	T	Polymorphism	8737	8737	Variants: LCB 1 ER2566 ref numbers oriA 3way	8737	8737	1	1	8737	8737		none		SNP (transition)
MG1655 - NC_000913 ori at dnaA (bases 1 to 635510)	C	Polymorphism	8737	8737	Variants: LCB 1 MG1655 ref numbers oriA 3way	8737	8737	1	1	8737	8737	b3710	none		SNP (transition)		284	None
NC_012971 ori at dnaA (modified) (bases 1 to 661950)	T	Polymorphism	8737	8737	Variants: LCB 1 BL21(DE3) ref numbers oriA 3way	8737	8737	1	1	8737	8737		none		SNP (transition)
ER2566_v3 Annotated circ rev ori at dnaA (reversed) (bases 1 to 661949)	T	Polymorphism	8815	8815	Variants: LCB 1 ER2566 ref numbers oriA 3way	8815	8815	1	1	8815	8815		none		SNP (transition)
MG1655 - NC_000913 ori at dnaA (bases 1 to 635510)	C	Polymorphism	8815	8815	Variants: LCB 1 MG1655 ref numbers oriA 3way	8815	8815	1	1	8815	8815	b3710	none		SNP (transition)		310	None
NC_012971 ori at dnaA (modified) (bases 1 to 661950)	T	Polymorphism	8815	8815	Variants: LCB 1 BL21(DE3) ref numbers oriA 3way	8815	8815	1	1	8815	8815		none		SNP (transition)
ER2566_v3 Annotated circ rev ori at dnaA (reversed) (bases 1 to 661949)	G	Polymorphism	8818	8818	Variants: LCB 1 ER2566 ref numbers oriA 3way	8818	8818	1	1	8818	8818		none		SNP (transition)
MG1655 - NC_000913 ori at dnaA (bases 1 to 635510)	A	Polymorphism	8818	8818	Variants: LCB 1 MG1655 ref numbers oriA 3way	8818	8818	1	1	8818	8818	b3710	none		SNP (transition)		311	None
NC_012971 ori at dnaA (modified) (bases 1 to 661950)	G	Polymorphism	8818	8818	Variants: LCB 1 BL21(DE3) ref numbers oriA 3way	8818	8818	1	1	8818	8818		none		SNP (transition)
ER2566_v3 Annotated circ rev ori at dnaA (reversed) (bases 1 to 661949)	G	Polymorphism	8839	8839	Variants: LCB 1 ER2566 ref numbers oriA 3way	8839	8839	1	1	8839	8839		none		SNP (transition)
MG1655 - NC_000913 ori at dnaA (bases 1 to 635510)	A	Polymorphism	8839	8839	Variants: LCB 1 MG1655 ref numbers oriA 3way	8839	8839	1	1	8839	8839	b3710	none		SNP (transition)		318	None
NC_012971 ori at dnaA (modified) (bases 1 to 661950)	G	Polymorphism	8839	8839	Variants: LCB 1 BL21(DE3) ref numbers oriA 3way	8839	8839	1	1	8839	8839		none		SNP (transition)
ER2566_v3 Annotated circ rev ori at dnaA (reversed) (bases 1 to 661949)	G	Polymorphism	8842	8842	Variants: LCB 1 ER2566 ref numbers oriA 3way	8842	8842	1	1	8842	8842		none		SNP (transition)
MG1655 - NC_000913 ori at dnaA (bases 1 to 635510)	A	Polymorphism	8842	8842	Variants: LCB 1 MG1655 ref numbers oriA 3way	8842	8842	1	1	8842	8842	b3710	none		SNP (transition)		319	None
NC_012971 ori at dnaA (modified) (bases 1 to 661950)	G	Polymorphism	8842	8842	Variants: LCB 1 BL21(DE3) ref numbers oriA 3way	8842	8842	1	1	8842	8842		none		SNP (transition)
ER2566_v3 Annotated circ rev ori at dnaA (reversed) (bases 1 to 661949)	yidZ CDS	cds	9036	9995		9036	9995	960	960	9036	9995	ECD_03595	forward	CDS
ER2566_v3 Annotated circ rev ori at dnaA (reversed) (bases 1 to 661949)	yidZ gene	gene	9036	9995		9036	9995	960	960	9036	9995	ECD_03595	forward	gene
MG1655 - NC_000913 ori at dnaA (bases 1 to 635510)	yidZ CDS	CDS	9036	9995		9036	9995	960	960	9036	9995	b3711	forward	CDS
MG1655 - NC_000913 ori at dnaA (bases 1 to 635510)	yidZ gene	gene	9036	9995		9036	9995	960	960	9036	9995	b3711	forward	gene
NC_012971 ori at dnaA (modified) (bases 1 to 661950)	yidZ CDS	CDS	9036	9995		9036	9995	960	960	9036	9995	ECD_03595	forward	CDS
NC_012971 ori at dnaA (modified) (bases 1 to 661950)	yidZ gene	gene	9036	9995		9036	9995	960	960	9036	9995	ECD_03595	forward	gene
ER2566_v3 Annotated circ rev ori at dnaA (reversed) (bases 1 to 661949)	T	Polymorphism	9077	9077	Variants: LCB 1 ER2566 ref numbers oriA 3way	9077	9077	1	1	9077	9077		none		SNP (transition)
MG1655 - NC_000913 ori at dnaA (bases 1 to 635510)	C	Polymorphism	9077	9077	Variants: LCB 1 MG1655 ref numbers oriA 3way	9077	9077	1	1	9077	9077	b3711	none		SNP (transition)		14	None
NC_012971 ori at dnaA (modified) (bases 1 to 661950)	T	Polymorphism	9077	9077	Variants: LCB 1 BL21(DE3) ref numbers oriA 3way	9077	9077	1	1	9077	9077		none		SNP (transition)
ER2566_v3 Annotated circ rev ori at dnaA (reversed) (bases 1 to 661949)	A	Polymorphism	9110	9110	Variants: LCB 1 ER2566 ref numbers oriA 3way	9110	9110	1	1	9110	9110		none		SNP (transition)
MG1655 - NC_000913 ori at dnaA (bases 1 to 635510)	G	Polymorphism	9110	9110	Variants: LCB 1 MG1655 ref numbers oriA 3way	9110	9110	1	1	9110	9110	b3711	none		SNP (transition)		25	None
NC_012971 ori at dnaA (modified) (bases 1 to 661950)	A	Polymorphism	9110	9110	Variants: LCB 1 BL21(DE3) ref numbers oriA 3way	9110	9110	1	1	9110	9110		none		SNP (transition)
ER2566_v3 Annotated circ rev ori at dnaA (reversed) (bases 1 to 661949)	A	Polymorphism	9131	9131	Variants: LCB 1 ER2566 ref numbers oriA 3way	9131	9131	1	1	9131	9131		none		SNP (transition)
MG1655 - NC_000913 ori at dnaA (bases 1 to 635510)	G	Polymorphism	9131	9131	Variants: LCB 1 MG1655 ref numbers oriA 3way	9131	9131	1	1	9131	9131	b3711	none		SNP (transition)	I -> M	32	Substitution
NC_012971 ori at dnaA (modified) (bases 1 to 661950)	A	Polymorphism	9131	9131	Variants: LCB 1 BL21(DE3) ref numbers oriA 3way	9131	9131	1	1	9131	9131		none		SNP (transition)
ER2566_v3 Annotated circ rev ori at dnaA (reversed) (bases 1 to 661949)	A	Polymorphism	9140	9140	Variants: LCB 1 ER2566 ref numbers oriA 3way	9140	9140	1	1	9140	9140		none		SNP (transversion)
MG1655 - NC_000913 ori at dnaA (bases 1 to 635510)	C	Polymorphism	9140	9140	Variants: LCB 1 MG1655 ref numbers oriA 3way	9140	9140	1	1	9140	9140	b3711	none		SNP (transversion)		35	None
NC_012971 ori at dnaA (modified) (bases 1 to 661950)	A	Polymorphism	9140	9140	Variants: LCB 1 BL21(DE3) ref numbers oriA 3way	9140	9140	1	1	9140	9140		none		SNP (transversion)
ER2566_v3 Annotated circ rev ori at dnaA (reversed) (bases 1 to 661949)	G	Polymorphism	9146	9146	Variants: LCB 1 ER2566 ref numbers oriA 3way	9146	9146	1	1	9146	9146		none		SNP (transition)
MG1655 - NC_000913 ori at dnaA (bases 1 to 635510)	A	Polymorphism	9146	9146	Variants: LCB 1 MG1655 ref numbers oriA 3way	9146	9146	1	1	9146	9146	b3711	none		SNP (transition)		37	None
NC_012971 ori at dnaA (modified) (bases 1 to 661950)	G	Polymorphism	9146	9146	Variants: LCB 1 BL21(DE3) ref numbers oriA 3way	9146	9146	1	1	9146	9146		none		SNP (transition)
ER2566_v3 Annotated circ rev ori at dnaA (reversed) (bases 1 to 661949)	T	Polymorphism	9218	9218	Variants: LCB 1 ER2566 ref numbers oriA 3way	9218	9218	1	1	9218	9218		none		SNP (transition)
MG1655 - NC_000913 ori at dnaA (bases 1 to 635510)	C	Polymorphism	9218	9218	Variants: LCB 1 MG1655 ref numbers oriA 3way	9218	9218	1	1	9218	9218	b3711	none		SNP (transition)		61	None
NC_012971 ori at dnaA (modified) (bases 1 to 661950)	T	Polymorphism	9218	9218	Variants: LCB 1 BL21(DE3) ref numbers oriA 3way	9218	9218	1	1	9218	9218		none		SNP (transition)
ER2566_v3 Annotated circ rev ori at dnaA (reversed) (bases 1 to 661949)	G	Polymorphism	9236	9236	Variants: LCB 1 ER2566 ref numbers oriA 3way	9236	9236	1	1	9236	9236		none		SNP (transition)
MG1655 - NC_000913 ori at dnaA (bases 1 to 635510)	A	Polymorphism	9236	9236	Variants: LCB 1 MG1655 ref numbers oriA 3way	9236	9236	1	1	9236	9236	b3711	none		SNP (transition)		67	None
NC_012971 ori at dnaA (modified) (bases 1 to 661950)	G	Polymorphism	9236	9236	Variants: LCB 1 BL21(DE3) ref numbers oriA 3way	9236	9236	1	1	9236	9236		none		SNP (transition)
ER2566_v3 Annotated circ rev ori at dnaA (reversed) (bases 1 to 661949)	G	Polymorphism	9266	9266	Variants: LCB 1 ER2566 ref numbers oriA 3way	9266	9266	1	1	9266	9266		none		SNP (transition)
MG1655 - NC_000913 ori at dnaA (bases 1 to 635510)	A	Polymorphism	9266	9266	Variants: LCB 1 MG1655 ref numbers oriA 3way	9266	9266	1	1	9266	9266	b3711	none		SNP (transition)		77	None
NC_012971 ori at dnaA (modified) (bases 1 to 661950)	G	Polymorphism	9266	9266	Variants: LCB 1 BL21(DE3) ref numbers oriA 3way	9266	9266	1	1	9266	9266		none		SNP (transition)
ER2566_v3 Annotated circ rev ori at dnaA (reversed) (bases 1 to 661949)	C	Polymorphism	9284	9284	Variants: LCB 1 ER2566 ref numbers oriA 3way	9284	9284	1	1	9284	9284		none		SNP (transition)
MG1655 - NC_000913 ori at dnaA (bases 1 to 635510)	T	Polymorphism	9284	9284	Variants: LCB 1 MG1655 ref numbers oriA 3way	9284	9284	1	1	9284	9284	b3711	none		SNP (transition)		83	None
NC_012971 ori at dnaA (modified) (bases 1 to 661950)	C	Polymorphism	9284	9284	Variants: LCB 1 BL21(DE3) ref numbers oriA 3way	9284	9284	1	1	9284	9284		none		SNP (transition)
ER2566_v3 Annotated circ rev ori at dnaA (reversed) (bases 1 to 661949)	C	Polymorphism	9336	9336	Variants: LCB 1 ER2566 ref numbers oriA 3way	9336	9336	1	1	9336	9336		none		SNP (transition)
MG1655 - NC_000913 ori at dnaA (bases 1 to 635510)	T	Polymorphism	9336	9336	Variants: LCB 1 MG1655 ref numbers oriA 3way	9336	9336	1	1	9336	9336	b3711	none		SNP (transition)		101	None
NC_012971 ori at dnaA (modified) (bases 1 to 661950)	C	Polymorphism	9336	9336	Variants: LCB 1 BL21(DE3) ref numbers oriA 3way	9336	9336	1	1	9336	9336		none		SNP (transition)
ER2566_v3 Annotated circ rev ori at dnaA (reversed) (bases 1 to 661949)	A	Polymorphism	9350	9350	Variants: LCB 1 ER2566 ref numbers oriA 3way	9350	9350	1	1	9350	9350		none		SNP (transition)
MG1655 - NC_000913 ori at dnaA (bases 1 to 635510)	G	Polymorphism	9350	9350	Variants: LCB 1 MG1655 ref numbers oriA 3way	9350	9350	1	1	9350	9350	b3711	none		SNP (transition)		105	None
NC_012971 ori at dnaA (modified) (bases 1 to 661950)	A	Polymorphism	9350	9350	Variants: LCB 1 BL21(DE3) ref numbers oriA 3way	9350	9350	1	1	9350	9350		none		SNP (transition)
ER2566_v3 Annotated circ rev ori at dnaA (reversed) (bases 1 to 661949)	A	Polymorphism	9388	9388	Variants: LCB 1 ER2566 ref numbers oriA 3way	9388	9388	1	1	9388	9388		none		SNP (transition)
MG1655 - NC_000913 ori at dnaA (bases 1 to 635510)	G	Polymorphism	9388	9388	Variants: LCB 1 MG1655 ref numbers oriA 3way	9388	9388	1	1	9388	9388	b3711	none		SNP (transition)	Q -> R	118	Substitution
NC_012971 ori at dnaA (modified) (bases 1 to 661950)	A	Polymorphism	9388	9388	Variants: LCB 1 BL21(DE3) ref numbers oriA 3way	9388	9388	1	1	9388	9388		none		SNP (transition)
ER2566_v3 Annotated circ rev ori at dnaA (reversed) (bases 1 to 661949)	T	Polymorphism	9423	9423	Variants: LCB 1 ER2566 ref numbers oriA 3way	9423	9423	1	1	9423	9423		none		SNP (transition)
MG1655 - NC_000913 ori at dnaA (bases 1 to 635510)	C	Polymorphism	9423	9423	Variants: LCB 1 MG1655 ref numbers oriA 3way	9423	9423	1	1	9423	9423	b3711	none		SNP (transition)		130	None
NC_012971 ori at dnaA (modified) (bases 1 to 661950)	T	Polymorphism	9423	9423	Variants: LCB 1 BL21(DE3) ref numbers oriA 3way	9423	9423	1	1	9423	9423		none		SNP (transition)
ER2566_v3 Annotated circ rev ori at dnaA (reversed) (bases 1 to 661949)	C	Polymorphism	9479	9479	Variants: LCB 1 ER2566 ref numbers oriA 3way	9479	9479	1	1	9479	9479		none		SNP (transition)
MG1655 - NC_000913 ori at dnaA (bases 1 to 635510)	T	Polymorphism	9479	9479	Variants: LCB 1 MG1655 ref numbers oriA 3way	9479	9479	1	1	9479	9479	b3711	none		SNP (transition)		148	None
NC_012971 ori at dnaA (modified) (bases 1 to 661950)	C	Polymorphism	9479	9479	Variants: LCB 1 BL21(DE3) ref numbers oriA 3way	9479	9479	1	1	9479	9479		none		SNP (transition)
ER2566_v3 Annotated circ rev ori at dnaA (reversed) (bases 1 to 661949)	G	Polymorphism	9572	9572	Variants: LCB 1 ER2566 ref numbers oriA 3way	9572	9572	1	1	9572	9572		none		SNP (transition)
MG1655 - NC_000913 ori at dnaA (bases 1 to 635510)	A	Polymorphism	9572	9572	Variants: LCB 1 MG1655 ref numbers oriA 3way	9572	9572	1	1	9572	9572	b3711	none		SNP (transition)		179	None
NC_012971 ori at dnaA (modified) (bases 1 to 661950)	G	Polymorphism	9572	9572	Variants: LCB 1 BL21(DE3) ref numbers oriA 3way	9572	9572	1	1	9572	9572		none		SNP (transition)
ER2566_v3 Annotated circ rev ori at dnaA (reversed) (bases 1 to 661949)	C	Polymorphism	9612	9612	Variants: LCB 1 ER2566 ref numbers oriA 3way	9612	9612	1	1	9612	9612		none		SNP (transversion)
MG1655 - NC_000913 ori at dnaA (bases 1 to 635510)	G	Polymorphism	9612	9612	Variants: LCB 1 MG1655 ref numbers oriA 3way	9612	9612	1	1	9612	9612	b3711	none		SNP (transversion)	Q -> E	193	Substitution
NC_012971 ori at dnaA (modified) (bases 1 to 661950)	C	Polymorphism	9612	9612	Variants: LCB 1 BL21(DE3) ref numbers oriA 3way	9612	9612	1	1	9612	9612		none		SNP (transversion)
ER2566_v3 Annotated circ rev ori at dnaA (reversed) (bases 1 to 661949)	C	Polymorphism	9635	9635	Variants: LCB 1 ER2566 ref numbers oriA 3way	9635	9635	1	1	9635	9635		none		SNP (transition)
MG1655 - NC_000913 ori at dnaA (bases 1 to 635510)	T	Polymorphism	9635	9635	Variants: LCB 1 MG1655 ref numbers oriA 3way	9635	9635	1	1	9635	9635	b3711	none		SNP (transition)		200	None
NC_012971 ori at dnaA (modified) (bases 1 to 661950)	C	Polymorphism	9635	9635	Variants: LCB 1 BL21(DE3) ref numbers oriA 3way	9635	9635	1	1	9635	9635		none		SNP (transition)
ER2566_v3 Annotated circ rev ori at dnaA (reversed) (bases 1 to 661949)	T	Polymorphism	9677	9677	Variants: LCB 1 ER2566 ref numbers oriA 3way	9677	9677	1	1	9677	9677		none		SNP (transition)
MG1655 - NC_000913 ori at dnaA (bases 1 to 635510)	C	Polymorphism	9677	9677	Variants: LCB 1 MG1655 ref numbers oriA 3way	9677	9677	1	1	9677	9677	b3711	none		SNP (transition)		214	None
NC_012971 ori at dnaA (modified) (bases 1 to 661950)	T	Polymorphism	9677	9677	Variants: LCB 1 BL21(DE3) ref numbers oriA 3way	9677	9677	1	1	9677	9677		none		SNP (transition)
ER2566_v3 Annotated circ rev ori at dnaA (reversed) (bases 1 to 661949)	A	Polymorphism	9713	9713	Variants: LCB 1 ER2566 ref numbers oriA 3way	9713	9713	1	1	9713	9713		none		SNP (transition)
MG1655 - NC_000913 ori at dnaA (bases 1 to 635510)	G	Polymorphism	9713	9713	Variants: LCB 1 MG1655 ref numbers oriA 3way	9713	9713	1	1	9713	9713	b3711	none		SNP (transition)		226	None
NC_012971 ori at dnaA (modified) (bases 1 to 661950)	A	Polymorphism	9713	9713	Variants: LCB 1 BL21(DE3) ref numbers oriA 3way	9713	9713	1	1	9713	9713		none		SNP (transition)
ER2566_v3 Annotated circ rev ori at dnaA (reversed) (bases 1 to 661949)	C	Polymorphism	9749	9749	Variants: LCB 1 ER2566 ref numbers oriA 3way	9749	9749	1	1	9749	9749		none		SNP (transition)
MG1655 - NC_000913 ori at dnaA (bases 1 to 635510)	T	Polymorphism	9749	9749	Variants: LCB 1 MG1655 ref numbers oriA 3way	9749	9749	1	1	9749	9749	b3711	none		SNP (transition)		238	None
NC_012971 ori at dnaA (modified) (bases 1 to 661950)	C	Polymorphism	9749	9749	Variants: LCB 1 BL21(DE3) ref numbers oriA 3way	9749	9749	1	1	9749	9749		none		SNP (transition)
ER2566_v3 Annotated circ rev ori at dnaA (reversed) (bases 1 to 661949)	G	Polymorphism	10117	10117	Variants: LCB 1 ER2566 ref numbers oriA 3way	10117	10117	1	1	10117	10117		none		SNP (transition)
MG1655 - NC_000913 ori at dnaA (bases 1 to 635510)	A	Polymorphism	10117	10117	Variants: LCB 1 MG1655 ref numbers oriA 3way	10117	10117	1	1	10117	10117		none		SNP (transition)
NC_012971 ori at dnaA (modified) (bases 1 to 661950)	G	Polymorphism	10117	10117	Variants: LCB 1 BL21(DE3) ref numbers oriA 3way	10117	10117	1	1	10117	10117		none		SNP (transition)
ER2566_v3 Annotated circ rev ori at dnaA (reversed) (bases 1 to 661949)	G	Polymorphism	10138	10138	Variants: LCB 1 ER2566 ref numbers oriA 3way	10138	10138	1	1	10138	10138		none		SNP (transversion)
MG1655 - NC_000913 ori at dnaA (bases 1 to 635510)	T	Polymorphism	10138	10138	Variants: LCB 1 MG1655 ref numbers oriA 3way	10138	10138	1	1	10138	10138		none		SNP (transversion)
NC_012971 ori at dnaA (modified) (bases 1 to 661950)	G	Polymorphism	10138	10138	Variants: LCB 1 BL21(DE3) ref numbers oriA 3way	10138	10138	1	1	10138	10138		none		SNP (transversion)
ER2566_v3 Annotated circ rev ori at dnaA (reversed) (bases 1 to 661949)	yieE CDS	cds	10140	10901		10140	10901	762	762	10140	10901	ECD_03596	forward	CDS
ER2566_v3 Annotated circ rev ori at dnaA (reversed) (bases 1 to 661949)	yieE gene	gene	10140	10901		10140	10901	762	762	10140	10901	ECD_03596	forward	gene
NC_012971 ori at dnaA (modified) (bases 1 to 661950)	yieE CDS	CDS	10140	10901		10140	10901	762	762	10140	10901	ECD_03596	forward	CDS
NC_012971 ori at dnaA (modified) (bases 1 to 661950)	yieE gene	gene	10140	10901		10140	10901	762	762	10140	10901	ECD_03596	forward	gene
MG1655 - NC_000913 ori at dnaA (bases 1 to 635510)	yieE CDS	CDS	10152	10901		10152	10901	750	750	10152	10901	b3712	forward	CDS
MG1655 - NC_000913 ori at dnaA (bases 1 to 635510)	yieE gene	gene	10152	10901		10152	10901	750	750	10152	10901	b3712	forward	gene
ER2566_v3 Annotated circ rev ori at dnaA (reversed) (bases 1 to 661949)	C	Polymorphism	10247	10247	Variants: LCB 1 ER2566 ref numbers oriA 3way	10247	10247	1	1	10247	10247		none		SNP (transition)
MG1655 - NC_000913 ori at dnaA (bases 1 to 635510)	T	Polymorphism	10247	10247	Variants: LCB 1 MG1655 ref numbers oriA 3way	10247	10247	1	1	10247	10247	b3712	none		SNP (transition)		32	None
NC_012971 ori at dnaA (modified) (bases 1 to 661950)	C	Polymorphism	10247	10247	Variants: LCB 1 BL21(DE3) ref numbers oriA 3way	10247	10247	1	1	10247	10247		none		SNP (transition)
ER2566_v3 Annotated circ rev ori at dnaA (reversed) (bases 1 to 661949)	C	Polymorphism	10394	10394	Variants: LCB 1 ER2566 ref numbers oriA 3way	10394	10394	1	1	10394	10394		none		SNP (transition)
MG1655 - NC_000913 ori at dnaA (bases 1 to 635510)	T	Polymorphism	10394	10394	Variants: LCB 1 MG1655 ref numbers oriA 3way	10394	10394	1	1	10394	10394	b3712	none		SNP (transition)		81	None
NC_012971 ori at dnaA (modified) (bases 1 to 661950)	C	Polymorphism	10394	10394	Variants: LCB 1 BL21(DE3) ref numbers oriA 3way	10394	10394	1	1	10394	10394		none		SNP (transition)
ER2566_v3 Annotated circ rev ori at dnaA (reversed) (bases 1 to 661949)	A	Polymorphism	10721	10721	Variants: LCB 1 ER2566 ref numbers oriA 3way	10721	10721	1	1	10721	10721		none		SNP (transition)
MG1655 - NC_000913 ori at dnaA (bases 1 to 635510)	G	Polymorphism	10721	10721	Variants: LCB 1 MG1655 ref numbers oriA 3way	10721	10721	1	1	10721	10721	b3712	none		SNP (transition)		190	None
NC_012971 ori at dnaA (modified) (bases 1 to 661950)	A	Polymorphism	10721	10721	Variants: LCB 1 BL21(DE3) ref numbers oriA 3way	10721	10721	1	1	10721	10721		none		SNP (transition)
ER2566_v3 Annotated circ rev ori at dnaA (reversed) (bases 1 to 661949)	G	Polymorphism	10730	10730	Variants: LCB 1 ER2566 ref numbers oriA 3way	10730	10730	1	1	10730	10730		none		SNP (transition)
MG1655 - NC_000913 ori at dnaA (bases 1 to 635510)	A	Polymorphism	10730	10730	Variants: LCB 1 MG1655 ref numbers oriA 3way	10730	10730	1	1	10730	10730	b3712	none		SNP (transition)		193	None
NC_012971 ori at dnaA (modified) (bases 1 to 661950)	G	Polymorphism	10730	10730	Variants: LCB 1 BL21(DE3) ref numbers oriA 3way	10730	10730	1	1	10730	10730		none		SNP (transition)
ER2566_v3 Annotated circ rev ori at dnaA (reversed) (bases 1 to 661949)	A	Polymorphism	10755	10755	Variants: LCB 1 ER2566 ref numbers oriA 3way	10755	10755	1	1	10755	10755		none		SNP (transition)
MG1655 - NC_000913 ori at dnaA (bases 1 to 635510)	G	Polymorphism	10755	10755	Variants: LCB 1 MG1655 ref numbers oriA 3way	10755	10755	1	1	10755	10755	b3712	none		SNP (transition)	T -> A	202	Substitution
NC_012971 ori at dnaA (modified) (bases 1 to 661950)	A	Polymorphism	10755	10755	Variants: LCB 1 BL21(DE3) ref numbers oriA 3way	10755	10755	1	1	10755	10755		none		SNP (transition)
ER2566_v3 Annotated circ rev ori at dnaA (reversed) (bases 1 to 661949)	G	Polymorphism	10797	10797	Variants: LCB 1 ER2566 ref numbers oriA 3way	10797	10797	1	1	10797	10797		none		SNP (transition)
MG1655 - NC_000913 ori at dnaA (bases 1 to 635510)	A	Polymorphism	10797	10797	Variants: LCB 1 MG1655 ref numbers oriA 3way	10797	10797	1	1	10797	10797	b3712	none		SNP (transition)	G -> S	216	Substitution
NC_012971 ori at dnaA (modified) (bases 1 to 661950)	G	Polymorphism	10797	10797	Variants: LCB 1 BL21(DE3) ref numbers oriA 3way	10797	10797	1	1	10797	10797		none		SNP (transition)
ER2566_v3 Annotated circ rev ori at dnaA (reversed) (bases 1 to 661949)	A	Polymorphism	10868	10868	Variants: LCB 1 ER2566 ref numbers oriA 3way	10868	10868	1	1	10868	10868		none		SNP (transition)
MG1655 - NC_000913 ori at dnaA (bases 1 to 635510)	G	Polymorphism	10868	10868	Variants: LCB 1 MG1655 ref numbers oriA 3way	10868	10868	1	1	10868	10868	b3712	none		SNP (transition)		239	None
NC_012971 ori at dnaA (modified) (bases 1 to 661950)	A	Polymorphism	10868	10868	Variants: LCB 1 BL21(DE3) ref numbers oriA 3way	10868	10868	1	1	10868	10868		none		SNP (transition)
ER2566_v3 Annotated circ rev ori at dnaA (reversed) (bases 1 to 661949)	G	Polymorphism	10884	10884	Variants: LCB 1 ER2566 ref numbers oriA 3way	10884	10884	1	1	10884	10884		none		SNP (transversion)
MG1655 - NC_000913 ori at dnaA (bases 1 to 635510)	T	Polymorphism	10884	10884	Variants: LCB 1 MG1655 ref numbers oriA 3way	10884	10884	1	1	10884	10884	b3712	none		SNP (transversion)	A -> S	245	Substitution
NC_012971 ori at dnaA (modified) (bases 1 to 661950)	G	Polymorphism	10884	10884	Variants: LCB 1 BL21(DE3) ref numbers oriA 3way	10884	10884	1	1	10884	10884		none		SNP (transversion)
ER2566_v3 Annotated circ rev ori at dnaA (reversed) (bases 1 to 661949)	A	Polymorphism	10911	10911	Variants: LCB 1 ER2566 ref numbers oriA 3way	10911	10911	1	1	10911	10911		none		SNP (transversion)
MG1655 - NC_000913 ori at dnaA (bases 1 to 635510)	C	Polymorphism	10911	10911	Variants: LCB 1 MG1655 ref numbers oriA 3way	10911	10911	1	1	10911	10911		none		SNP (transversion)
NC_012971 ori at dnaA (modified) (bases 1 to 661950)	A	Polymorphism	10911	10911	Variants: LCB 1 BL21(DE3) ref numbers oriA 3way	10911	10911	1	1	10911	10911		none		SNP (transversion)
ER2566_v3 Annotated circ rev ori at dnaA (reversed) (bases 1 to 661949)	C	Polymorphism	10922	10922	Variants: LCB 1 ER2566 ref numbers oriA 3way	10922	10922	1	1	10922	10922		none		SNP (transition)
MG1655 - NC_000913 ori at dnaA (bases 1 to 635510)	T	Polymorphism	10922	10922	Variants: LCB 1 MG1655 ref numbers oriA 3way	10922	10922	1	1	10922	10922		none		SNP (transition)
NC_012971 ori at dnaA (modified) (bases 1 to 661950)	C	Polymorphism	10922	10922	Variants: LCB 1 BL21(DE3) ref numbers oriA 3way	10922	10922	1	1	10922	10922		none		SNP (transition)
ER2566_v3 Annotated circ rev ori at dnaA (reversed) (bases 1 to 661949)	yieF CDS	cds	10923	11489		10923	11489	567	567	10923	11489	ECD_03597	forward	CDS
ER2566_v3 Annotated circ rev ori at dnaA (reversed) (bases 1 to 661949)	yieF gene	gene	10923	11489		10923	11489	567	567	10923	11489	ECD_03597	forward	gene
MG1655 - NC_000913 ori at dnaA (bases 1 to 635510)	yieF CDS	CDS	10923	11489		10923	11489	567	567	10923	11489	b3713	forward	CDS
MG1655 - NC_000913 ori at dnaA (bases 1 to 635510)	yieF gene	gene	10923	11489		10923	11489	567	567	10923	11489	b3713	forward	gene
NC_012971 ori at dnaA (modified) (bases 1 to 661950)	yieF CDS	CDS	10923	11489		10923	11489	567	567	10923	11489	ECD_03597	forward	CDS
NC_012971 ori at dnaA (modified) (bases 1 to 661950)	yieF gene	gene	10923	11489		10923	11489	567	567	10923	11489	ECD_03597	forward	gene
ER2566_v3 Annotated circ rev ori at dnaA (reversed) (bases 1 to 661949)	C	Polymorphism	11243	11243	Variants: LCB 1 ER2566 ref numbers oriA 3way	11243	11243	1	1	11243	11243		none		SNP (transversion)
MG1655 - NC_000913 ori at dnaA (bases 1 to 635510)	A	Polymorphism	11243	11243	Variants: LCB 1 MG1655 ref numbers oriA 3way	11243	11243	1	1	11243	11243	b3713	none		SNP (transversion)		107	None
NC_012971 ori at dnaA (modified) (bases 1 to 661950)	C	Polymorphism	11243	11243	Variants: LCB 1 BL21(DE3) ref numbers oriA 3way	11243	11243	1	1	11243	11243		none		SNP (transversion)
ER2566_v3 Annotated circ rev ori at dnaA (reversed) (bases 1 to 661949)	A	Polymorphism	11255	11255	Variants: LCB 1 ER2566 ref numbers oriA 3way	11255	11255	1	1	11255	11255		none		SNP (transition)
MG1655 - NC_000913 ori at dnaA (bases 1 to 635510)	G	Polymorphism	11255	11255	Variants: LCB 1 MG1655 ref numbers oriA 3way	11255	11255	1	1	11255	11255	b3713	none		SNP (transition)		111	None
NC_012971 ori at dnaA (modified) (bases 1 to 661950)	A	Polymorphism	11255	11255	Variants: LCB 1 BL21(DE3) ref numbers oriA 3way	11255	11255	1	1	11255	11255		none		SNP (transition)
ER2566_v3 Annotated circ rev ori at dnaA (reversed) (bases 1 to 661949)	C	Polymorphism	11506	11506	Variants: LCB 1 ER2566 ref numbers oriA 3way	11506	11506	1	1	11506	11506		none		SNP (transition)
MG1655 - NC_000913 ori at dnaA (bases 1 to 635510)	T	Polymorphism	11506	11506	Variants: LCB 1 MG1655 ref numbers oriA 3way	11506	11506	1	1	11506	11506		none		SNP (transition)
NC_012971 ori at dnaA (modified) (bases 1 to 661950)	C	Polymorphism	11506	11506	Variants: LCB 1 BL21(DE3) ref numbers oriA 3way	11506	11506	1	1	11506	11506		none		SNP (transition)
ER2566_v3 Annotated circ rev ori at dnaA (reversed) (bases 1 to 661949)	C	Polymorphism	11530	11530	Variants: LCB 1 ER2566 ref numbers oriA 3way	11530	11530	1	1	11530	11530		none		SNP (transition)
MG1655 - NC_000913 ori at dnaA (bases 1 to 635510)	T	Polymorphism	11530	11530	Variants: LCB 1 MG1655 ref numbers oriA 3way	11530	11530	1	1	11530	11530		none		SNP (transition)
NC_012971 ori at dnaA (modified) (bases 1 to 661950)	C	Polymorphism	11530	11530	Variants: LCB 1 BL21(DE3) ref numbers oriA 3way	11530	11530	1	1	11530	11530		none		SNP (transition)
ER2566_v3 Annotated circ rev ori at dnaA (reversed) (bases 1 to 661949)	yieG CDS	cds	11543	12880		11543	12880	1338	1338	11543	12880	ECD_03598	reverse	CDS
ER2566_v3 Annotated circ rev ori at dnaA (reversed) (bases 1 to 661949)	yieG gene	gene	11543	12880		11543	12880	1338	1338	11543	12880	ECD_03598	reverse	gene
MG1655 - NC_000913 ori at dnaA (bases 1 to 635510)	purP CDS	CDS	11543	12880		11543	12880	1338	1338	11543	12880	b3714	reverse	CDS
MG1655 - NC_000913 ori at dnaA (bases 1 to 635510)	purP gene	gene	11543	12880		11543	12880	1338	1338	11543	12880	b3714	reverse	gene
NC_012971 ori at dnaA (modified) (bases 1 to 661950)	yieG CDS	CDS	11543	12880		11543	12880	1338	1338	11543	12880	ECD_03598	reverse	CDS
NC_012971 ori at dnaA (modified) (bases 1 to 661950)	yieG gene	gene	11543	12880		11543	12880	1338	1338	11543	12880	ECD_03598	reverse	gene
ER2566_v3 Annotated circ rev ori at dnaA (reversed) (bases 1 to 661949)	G	Polymorphism	11546	11546	Variants: LCB 1 ER2566 ref numbers oriA 3way	11546	11546	1	1	11546	11546		none		SNP (transition)
MG1655 - NC_000913 ori at dnaA (bases 1 to 635510)	A	Polymorphism	11546	11546	Variants: LCB 1 MG1655 ref numbers oriA 3way	11546	11546	1	1	11546	11546	b3714	none		SNP (transition)		445	None
NC_012971 ori at dnaA (modified) (bases 1 to 661950)	G	Polymorphism	11546	11546	Variants: LCB 1 BL21(DE3) ref numbers oriA 3way	11546	11546	1	1	11546	11546		none		SNP (transition)
ER2566_v3 Annotated circ rev ori at dnaA (reversed) (bases 1 to 661949)	G	Polymorphism	11561	11561	Variants: LCB 1 ER2566 ref numbers oriA 3way	11561	11561	1	1	11561	11561		none		SNP (transversion)
MG1655 - NC_000913 ori at dnaA (bases 1 to 635510)	T	Polymorphism	11561	11561	Variants: LCB 1 MG1655 ref numbers oriA 3way	11561	11561	1	1	11561	11561	b3714	none		SNP (transversion)		440	None
NC_012971 ori at dnaA (modified) (bases 1 to 661950)	G	Polymorphism	11561	11561	Variants: LCB 1 BL21(DE3) ref numbers oriA 3way	11561	11561	1	1	11561	11561		none		SNP (transversion)
ER2566_v3 Annotated circ rev ori at dnaA (reversed) (bases 1 to 661949)	T	Polymorphism	11609	11609	Variants: LCB 1 ER2566 ref numbers oriA 3way	11609	11609	1	1	11609	11609		none		SNP (transversion)
MG1655 - NC_000913 ori at dnaA (bases 1 to 635510)	A	Polymorphism	11609	11609	Variants: LCB 1 MG1655 ref numbers oriA 3way	11609	11609	1	1	11609	11609	b3714	none		SNP (transversion)		424	None
NC_012971 ori at dnaA (modified) (bases 1 to 661950)	T	Polymorphism	11609	11609	Variants: LCB 1 BL21(DE3) ref numbers oriA 3way	11609	11609	1	1	11609	11609		none		SNP (transversion)
ER2566_v3 Annotated circ rev ori at dnaA (reversed) (bases 1 to 661949)	A	Polymorphism	11612	11612	Variants: LCB 1 ER2566 ref numbers oriA 3way	11612	11612	1	1	11612	11612		none		SNP (transition)
MG1655 - NC_000913 ori at dnaA (bases 1 to 635510)	G	Polymorphism	11612	11612	Variants: LCB 1 MG1655 ref numbers oriA 3way	11612	11612	1	1	11612	11612	b3714	none		SNP (transition)		423	None
NC_012971 ori at dnaA (modified) (bases 1 to 661950)	A	Polymorphism	11612	11612	Variants: LCB 1 BL21(DE3) ref numbers oriA 3way	11612	11612	1	1	11612	11612		none		SNP (transition)
ER2566_v3 Annotated circ rev ori at dnaA (reversed) (bases 1 to 661949)	T	Polymorphism	11624	11624	Variants: LCB 1 ER2566 ref numbers oriA 3way	11624	11624	1	1	11624	11624		none		SNP (transition)
MG1655 - NC_000913 ori at dnaA (bases 1 to 635510)	C	Polymorphism	11624	11624	Variants: LCB 1 MG1655 ref numbers oriA 3way	11624	11624	1	1	11624	11624	b3714	none		SNP (transition)		419	None
NC_012971 ori at dnaA (modified) (bases 1 to 661950)	T	Polymorphism	11624	11624	Variants: LCB 1 BL21(DE3) ref numbers oriA 3way	11624	11624	1	1	11624	11624		none		SNP (transition)
ER2566_v3 Annotated circ rev ori at dnaA (reversed) (bases 1 to 661949)	G	Polymorphism	11633	11633	Variants: LCB 1 ER2566 ref numbers oriA 3way	11633	11633	1	1	11633	11633		none		SNP (transition)
MG1655 - NC_000913 ori at dnaA (bases 1 to 635510)	A	Polymorphism	11633	11633	Variants: LCB 1 MG1655 ref numbers oriA 3way	11633	11633	1	1	11633	11633	b3714	none		SNP (transition)		416	None
NC_012971 ori at dnaA (modified) (bases 1 to 661950)	G	Polymorphism	11633	11633	Variants: LCB 1 BL21(DE3) ref numbers oriA 3way	11633	11633	1	1	11633	11633		none		SNP (transition)
ER2566_v3 Annotated circ rev ori at dnaA (reversed) (bases 1 to 661949)	T	Polymorphism	11636	11636	Variants: LCB 1 ER2566 ref numbers oriA 3way	11636	11636	1	1	11636	11636		none		SNP (transition)
MG1655 - NC_000913 ori at dnaA (bases 1 to 635510)	C	Polymorphism	11636	11636	Variants: LCB 1 MG1655 ref numbers oriA 3way	11636	11636	1	1	11636	11636	b3714	none		SNP (transition)		415	None
NC_012971 ori at dnaA (modified) (bases 1 to 661950)	T	Polymorphism	11636	11636	Variants: LCB 1 BL21(DE3) ref numbers oriA 3way	11636	11636	1	1	11636	11636		none		SNP (transition)
ER2566_v3 Annotated circ rev ori at dnaA (reversed) (bases 1 to 661949)	G	Polymorphism	11669	11669	Variants: LCB 1 ER2566 ref numbers oriA 3way	11669	11669	1	1	11669	11669		none		SNP (transition)
MG1655 - NC_000913 ori at dnaA (bases 1 to 635510)	A	Polymorphism	11669	11669	Variants: LCB 1 MG1655 ref numbers oriA 3way	11669	11669	1	1	11669	11669	b3714	none		SNP (transition)		404	None
NC_012971 ori at dnaA (modified) (bases 1 to 661950)	G	Polymorphism	11669	11669	Variants: LCB 1 BL21(DE3) ref numbers oriA 3way	11669	11669	1	1	11669	11669		none		SNP (transition)
ER2566_v3 Annotated circ rev ori at dnaA (reversed) (bases 1 to 661949)	G	Polymorphism	11687	11687	Variants: LCB 1 ER2566 ref numbers oriA 3way	11687	11687	1	1	11687	11687		none		SNP (transition)
MG1655 - NC_000913 ori at dnaA (bases 1 to 635510)	A	Polymorphism	11687	11687	Variants: LCB 1 MG1655 ref numbers oriA 3way	11687	11687	1	1	11687	11687	b3714	none		SNP (transition)		398	None
NC_012971 ori at dnaA (modified) (bases 1 to 661950)	G	Polymorphism	11687	11687	Variants: LCB 1 BL21(DE3) ref numbers oriA 3way	11687	11687	1	1	11687	11687		none		SNP (transition)
ER2566_v3 Annotated circ rev ori at dnaA (reversed) (bases 1 to 661949)	T	Polymorphism	11759	11759	Variants: LCB 1 ER2566 ref numbers oriA 3way	11759	11759	1	1	11759	11759		none		SNP (transversion)
MG1655 - NC_000913 ori at dnaA (bases 1 to 635510)	A	Polymorphism	11759	11759	Variants: LCB 1 MG1655 ref numbers oriA 3way	11759	11759	1	1	11759	11759	b3714	none		SNP (transversion)		374	None
NC_012971 ori at dnaA (modified) (bases 1 to 661950)	T	Polymorphism	11759	11759	Variants: LCB 1 BL21(DE3) ref numbers oriA 3way	11759	11759	1	1	11759	11759		none		SNP (transversion)
ER2566_v3 Annotated circ rev ori at dnaA (reversed) (bases 1 to 661949)	C	Polymorphism	11762	11762	Variants: LCB 1 ER2566 ref numbers oriA 3way	11762	11762	1	1	11762	11762		none		SNP (transversion)
MG1655 - NC_000913 ori at dnaA (bases 1 to 635510)	A	Polymorphism	11762	11762	Variants: LCB 1 MG1655 ref numbers oriA 3way	11762	11762	1	1	11762	11762	b3714	none		SNP (transversion)		373	None
NC_012971 ori at dnaA (modified) (bases 1 to 661950)	C	Polymorphism	11762	11762	Variants: LCB 1 BL21(DE3) ref numbers oriA 3way	11762	11762	1	1	11762	11762		none		SNP (transversion)
ER2566_v3 Annotated circ rev ori at dnaA (reversed) (bases 1 to 661949)	G	Polymorphism	11768	11768	Variants: LCB 1 ER2566 ref numbers oriA 3way	11768	11768	1	1	11768	11768		none		SNP (transversion)
MG1655 - NC_000913 ori at dnaA (bases 1 to 635510)	T	Polymorphism	11768	11768	Variants: LCB 1 MG1655 ref numbers oriA 3way	11768	11768	1	1	11768	11768	b3714	none		SNP (transversion)		371	None
NC_012971 ori at dnaA (modified) (bases 1 to 661950)	G	Polymorphism	11768	11768	Variants: LCB 1 BL21(DE3) ref numbers oriA 3way	11768	11768	1	1	11768	11768		none		SNP (transversion)
ER2566_v3 Annotated circ rev ori at dnaA (reversed) (bases 1 to 661949)	A	Polymorphism	11771	11771	Variants: LCB 1 ER2566 ref numbers oriA 3way	11771	11771	1	1	11771	11771		none		SNP (transition)
MG1655 - NC_000913 ori at dnaA (bases 1 to 635510)	G	Polymorphism	11771	11771	Variants: LCB 1 MG1655 ref numbers oriA 3way	11771	11771	1	1	11771	11771	b3714	none		SNP (transition)		370	None
NC_012971 ori at dnaA (modified) (bases 1 to 661950)	A	Polymorphism	11771	11771	Variants: LCB 1 BL21(DE3) ref numbers oriA 3way	11771	11771	1	1	11771	11771		none		SNP (transition)
ER2566_v3 Annotated circ rev ori at dnaA (reversed) (bases 1 to 661949)	G	Polymorphism	11779	11779	Variants: LCB 1 ER2566 ref numbers oriA 3way	11779	11779	1	1	11779	11779		none		SNP (transition)
MG1655 - NC_000913 ori at dnaA (bases 1 to 635510)	A	Polymorphism	11779	11779	Variants: LCB 1 MG1655 ref numbers oriA 3way	11779	11779	1	1	11779	11779	b3714	none		SNP (transition)		368	None
NC_012971 ori at dnaA (modified) (bases 1 to 661950)	G	Polymorphism	11779	11779	Variants: LCB 1 BL21(DE3) ref numbers oriA 3way	11779	11779	1	1	11779	11779		none		SNP (transition)
ER2566_v3 Annotated circ rev ori at dnaA (reversed) (bases 1 to 661949)	A	Polymorphism	11792	11792	Variants: LCB 1 ER2566 ref numbers oriA 3way	11792	11792	1	1	11792	11792		none		SNP (transition)
MG1655 - NC_000913 ori at dnaA (bases 1 to 635510)	G	Polymorphism	11792	11792	Variants: LCB 1 MG1655 ref numbers oriA 3way	11792	11792	1	1	11792	11792	b3714	none		SNP (transition)		363	None
NC_012971 ori at dnaA (modified) (bases 1 to 661950)	A	Polymorphism	11792	11792	Variants: LCB 1 BL21(DE3) ref numbers oriA 3way	11792	11792	1	1	11792	11792		none		SNP (transition)
ER2566_v3 Annotated circ rev ori at dnaA (reversed) (bases 1 to 661949)	G	Polymorphism	11797	11797	Variants: LCB 1 ER2566 ref numbers oriA 3way	11797	11797	1	1	11797	11797		none		SNP (transition)
MG1655 - NC_000913 ori at dnaA (bases 1 to 635510)	A	Polymorphism	11797	11797	Variants: LCB 1 MG1655 ref numbers oriA 3way	11797	11797	1	1	11797	11797	b3714	none		SNP (transition)		362	None
NC_012971 ori at dnaA (modified) (bases 1 to 661950)	G	Polymorphism	11797	11797	Variants: LCB 1 BL21(DE3) ref numbers oriA 3way	11797	11797	1	1	11797	11797		none		SNP (transition)
ER2566_v3 Annotated circ rev ori at dnaA (reversed) (bases 1 to 661949)	A	Polymorphism	11801	11801	Variants: LCB 1 ER2566 ref numbers oriA 3way	11801	11801	1	1	11801	11801		none		SNP (transition)
MG1655 - NC_000913 ori at dnaA (bases 1 to 635510)	G	Polymorphism	11801	11801	Variants: LCB 1 MG1655 ref numbers oriA 3way	11801	11801	1	1	11801	11801	b3714	none		SNP (transition)		360	None
NC_012971 ori at dnaA (modified) (bases 1 to 661950)	A	Polymorphism	11801	11801	Variants: LCB 1 BL21(DE3) ref numbers oriA 3way	11801	11801	1	1	11801	11801		none		SNP (transition)
ER2566_v3 Annotated circ rev ori at dnaA (reversed) (bases 1 to 661949)	C	Polymorphism	11828	11828	Variants: LCB 1 ER2566 ref numbers oriA 3way	11828	11828	1	1	11828	11828		none		SNP (transition)
MG1655 - NC_000913 ori at dnaA (bases 1 to 635510)	T	Polymorphism	11828	11828	Variants: LCB 1 MG1655 ref numbers oriA 3way	11828	11828	1	1	11828	11828	b3714	none		SNP (transition)		351	None
NC_012971 ori at dnaA (modified) (bases 1 to 661950)	C	Polymorphism	11828	11828	Variants: LCB 1 BL21(DE3) ref numbers oriA 3way	11828	11828	1	1	11828	11828		none		SNP (transition)
ER2566_v3 Annotated circ rev ori at dnaA (reversed) (bases 1 to 661949)	T	Polymorphism	12470	12470	Variants: LCB 1 ER2566 ref numbers oriA 3way	12470	12470	1	1	12470	12470		none		SNP (transversion)
MG1655 - NC_000913 ori at dnaA (bases 1 to 635510)	A	Polymorphism	12470	12470	Variants: LCB 1 MG1655 ref numbers oriA 3way	12470	12470	1	1	12470	12470	b3714	none		SNP (transversion)		137	None
NC_012971 ori at dnaA (modified) (bases 1 to 661950)	T	Polymorphism	12470	12470	Variants: LCB 1 BL21(DE3) ref numbers oriA 3way	12470	12470	1	1	12470	12470		none		SNP (transversion)
ER2566_v3 Annotated circ rev ori at dnaA (reversed) (bases 1 to 661949)	A	Polymorphism	12848	12848	Variants: LCB 1 ER2566 ref numbers oriA 3way	12848	12848	1	1	12848	12848		none		SNP (transition)
MG1655 - NC_000913 ori at dnaA (bases 1 to 635510)	G	Polymorphism	12848	12848	Variants: LCB 1 MG1655 ref numbers oriA 3way	12848	12848	1	1	12848	12848	b3714	none		SNP (transition)		11	None
NC_012971 ori at dnaA (modified) (bases 1 to 661950)	A	Polymorphism	12848	12848	Variants: LCB 1 BL21(DE3) ref numbers oriA 3way	12848	12848	1	1	12848	12848		none		SNP (transition)
ER2566_v3 Annotated circ rev ori at dnaA (reversed) (bases 1 to 661949)	T	Polymorphism	12856	12856	Variants: LCB 1 ER2566 ref numbers oriA 3way	12856	12856	1	1	12856	12856		none		SNP (transition)
MG1655 - NC_000913 ori at dnaA (bases 1 to 635510)	C	Polymorphism	12856	12856	Variants: LCB 1 MG1655 ref numbers oriA 3way	12856	12856	1	1	12856	12856	b3714	none		SNP (transition)	T -> A	9	Substitution
NC_012971 ori at dnaA (modified) (bases 1 to 661950)	T	Polymorphism	12856	12856	Variants: LCB 1 BL21(DE3) ref numbers oriA 3way	12856	12856	1	1	12856	12856		none		SNP (transition)
ER2566_v3 Annotated circ rev ori at dnaA (reversed) (bases 1 to 661949)	G	Polymorphism	12863	12863	Variants: LCB 1 ER2566 ref numbers oriA 3way	12863	12863	1	1	12863	12863		none		SNP (transversion)
MG1655 - NC_000913 ori at dnaA (bases 1 to 635510)	T	Polymorphism	12863	12863	Variants: LCB 1 MG1655 ref numbers oriA 3way	12863	12863	1	1	12863	12863	b3714	none		SNP (transversion)		6	None
NC_012971 ori at dnaA (modified) (bases 1 to 661950)	G	Polymorphism	12863	12863	Variants: LCB 1 BL21(DE3) ref numbers oriA 3way	12863	12863	1	1	12863	12863		none		SNP (transversion)
ER2566_v3 Annotated circ rev ori at dnaA (reversed) (bases 1 to 661949)	A	Polymorphism	12866	12866	Variants: LCB 1 ER2566 ref numbers oriA 3way	12866	12866	1	1	12866	12866		none		SNP (transition)
MG1655 - NC_000913 ori at dnaA (bases 1 to 635510)	G	Polymorphism	12866	12866	Variants: LCB 1 MG1655 ref numbers oriA 3way	12866	12866	1	1	12866	12866	b3714	none		SNP (transition)		5	None
NC_012971 ori at dnaA (modified) (bases 1 to 661950)	A	Polymorphism	12866	12866	Variants: LCB 1 BL21(DE3) ref numbers oriA 3way	12866	12866	1	1	12866	12866		none		SNP (transition)
ER2566_v3 Annotated circ rev ori at dnaA (reversed) (bases 1 to 661949)	A	Polymorphism	12872	12872	Variants: LCB 1 ER2566 ref numbers oriA 3way	12872	12872	1	1	12872	12872		none		SNP (transversion)
MG1655 - NC_000913 ori at dnaA (bases 1 to 635510)	T	Polymorphism	12872	12872	Variants: LCB 1 MG1655 ref numbers oriA 3way	12872	12872	1	1	12872	12872	b3714	none		SNP (transversion)	H -> Q	3	Substitution
NC_012971 ori at dnaA (modified) (bases 1 to 661950)	A	Polymorphism	12872	12872	Variants: LCB 1 BL21(DE3) ref numbers oriA 3way	12872	12872	1	1	12872	12872		none		SNP (transversion)
ER2566_v3 Annotated circ rev ori at dnaA (reversed) (bases 1 to 661949)	C	Polymorphism	12933	12933	Variants: LCB 1 ER2566 ref numbers oriA 3way	12933	12933	1	1	12933	12933		none		SNP (transversion)
MG1655 - NC_000913 ori at dnaA (bases 1 to 635510)	A	Polymorphism	12933	12933	Variants: LCB 1 MG1655 ref numbers oriA 3way	12933	12933	1	1	12933	12933		none		SNP (transversion)
NC_012971 ori at dnaA (modified) (bases 1 to 661950)	C	Polymorphism	12933	12933	Variants: LCB 1 BL21(DE3) ref numbers oriA 3way	12933	12933	1	1	12933	12933		none		SNP (transversion)
ER2566_v3 Annotated circ rev ori at dnaA (reversed) (bases 1 to 661949)	G	Polymorphism	12941	12941	Variants: LCB 1 ER2566 ref numbers oriA 3way	12941	12941	1	1	12941	12941		none		SNP (transversion)
MG1655 - NC_000913 ori at dnaA (bases 1 to 635510)	T	Polymorphism	12941	12941	Variants: LCB 1 MG1655 ref numbers oriA 3way	12941	12941	1	1	12941	12941		none		SNP (transversion)
NC_012971 ori at dnaA (modified) (bases 1 to 661950)	G	Polymorphism	12941	12941	Variants: LCB 1 BL21(DE3) ref numbers oriA 3way	12941	12941	1	1	12941	12941		none		SNP (transversion)
ER2566_v3 Annotated circ rev ori at dnaA (reversed) (bases 1 to 661949)	CG	Polymorphism	12943	12944	Variants: LCB 1 ER2566 ref numbers oriA 3way	12943	12944	2	2	12943	12944		none		Substitution
MG1655 - NC_000913 ori at dnaA (bases 1 to 635510)	GA	Polymorphism	12943	12944	Variants: LCB 1 MG1655 ref numbers oriA 3way	12943	12944	2	2	12943	12944		none		Substitution
NC_012971 ori at dnaA (modified) (bases 1 to 661950)	CG	Polymorphism	12943	12944	Variants: LCB 1 BL21(DE3) ref numbers oriA 3way	12943	12944	2	2	12943	12944		none		Substitution
ER2566_v3 Annotated circ rev ori at dnaA (reversed) (bases 1 to 661949)	TT	Polymorphism	12947	12948	Variants: LCB 1 ER2566 ref numbers oriA 3way	12947	12948	2	2	12947	12948		none		Substitution
MG1655 - NC_000913 ori at dnaA (bases 1 to 635510)	GC	Polymorphism	12947	12948	Variants: LCB 1 MG1655 ref numbers oriA 3way	12947	12948	2	2	12947	12948		none		Substitution
NC_012971 ori at dnaA (modified) (bases 1 to 661950)	TT	Polymorphism	12947	12948	Variants: LCB 1 BL21(DE3) ref numbers oriA 3way	12947	12948	2	2	12947	12948		none		Substitution
ER2566_v3 Annotated circ rev ori at dnaA (reversed) (bases 1 to 661949)	TGAGAG	Polymorphism	12951	12956	Variants: LCB 1 ER2566 ref numbers oriA 3way	12951	12956	6	6	12951	12956		none		Substitution
MG1655 - NC_000913 ori at dnaA (bases 1 to 635510)	AAGATA	Polymorphism	12951	12956	Variants: LCB 1 MG1655 ref numbers oriA 3way	12951	12956	6	6	12951	12956		none		Substitution
NC_012971 ori at dnaA (modified) (bases 1 to 661950)	TGAGAG	Polymorphism	12951	12956	Variants: LCB 1 BL21(DE3) ref numbers oriA 3way	12951	12956	6	6	12951	12956		none		Substitution
ER2566_v3 Annotated circ rev ori at dnaA (reversed) (bases 1 to 661949)		Polymorphism	12965	12966	Variants: LCB 1 ER2566 ref numbers oriA 3way	12965	12966	2	2	12965	12966		none		Deletion
MG1655 - NC_000913 ori at dnaA (bases 1 to 635510)	TC	Polymorphism	12965	12966	Variants: LCB 1 MG1655 ref numbers oriA 3way	12965	12965	0	2	12965	12964		none		Insertion
NC_012971 ori at dnaA (modified) (bases 1 to 661950)		Polymorphism	12965	12966	Variants: LCB 1 BL21(DE3) ref numbers oriA 3way	12965	12966	2	2	12965	12966		none		Deletion
MG1655 - NC_000913 ori at dnaA (bases 1 to 635510)	T	Polymorphism	12971	12971	Variants: LCB 1 MG1655 ref numbers oriA 3way	12969	12969	1	1	12969	12969		none		SNP (transversion)
ER2566_v3 Annotated circ rev ori at dnaA (reversed) (bases 1 to 661949)	G	Polymorphism	12971	12971	Variants: LCB 1 ER2566 ref numbers oriA 3way	12971	12971	1	1	12971	12971		none		SNP (transversion)
NC_012971 ori at dnaA (modified) (bases 1 to 661950)	G	Polymorphism	12971	12971	Variants: LCB 1 BL21(DE3) ref numbers oriA 3way	12971	12971	1	1	12971	12971		none		SNP (transversion)
MG1655 - NC_000913 ori at dnaA (bases 1 to 635510)	G	Polymorphism	12976	12976	Variants: LCB 1 MG1655 ref numbers oriA 3way	12974	12974	1	1	12974	12974		none		SNP (transition)
ER2566_v3 Annotated circ rev ori at dnaA (reversed) (bases 1 to 661949)	A	Polymorphism	12976	12976	Variants: LCB 1 ER2566 ref numbers oriA 3way	12976	12976	1	1	12976	12976		none		SNP (transition)
NC_012971 ori at dnaA (modified) (bases 1 to 661950)	A	Polymorphism	12976	12976	Variants: LCB 1 BL21(DE3) ref numbers oriA 3way	12976	12976	1	1	12976	12976		none		SNP (transition)
MG1655 - NC_000913 ori at dnaA (bases 1 to 635510)	CAT	Polymorphism	12998	13000	Variants: LCB 1 MG1655 ref numbers oriA 3way	12996	12998	3	3	12996	12998		none		Substitution
ER2566_v3 Annotated circ rev ori at dnaA (reversed) (bases 1 to 661949)	TGC	Polymorphism	12998	13000	Variants: LCB 1 ER2566 ref numbers oriA 3way	12998	13000	3	3	12998	13000		none		Substitution
NC_012971 ori at dnaA (modified) (bases 1 to 661950)	TGC	Polymorphism	12998	13000	Variants: LCB 1 BL21(DE3) ref numbers oriA 3way	12998	13000	3	3	12998	13000		none		Substitution
MG1655 - NC_000913 ori at dnaA (bases 1 to 635510)	G	Polymorphism	13003	13003	Variants: LCB 1 MG1655 ref numbers oriA 3way	13001	13001	1	1	13001	13001		none		SNP (transition)
ER2566_v3 Annotated circ rev ori at dnaA (reversed) (bases 1 to 661949)	A	Polymorphism	13003	13003	Variants: LCB 1 ER2566 ref numbers oriA 3way	13003	13003	1	1	13003	13003		none		SNP (transition)
NC_012971 ori at dnaA (modified) (bases 1 to 661950)	A	Polymorphism	13003	13003	Variants: LCB 1 BL21(DE3) ref numbers oriA 3way	13003	13003	1	1	13003	13003		none		SNP (transition)
MG1655 - NC_000913 ori at dnaA (bases 1 to 635510)	T	Polymorphism	13007	13007	Variants: LCB 1 MG1655 ref numbers oriA 3way	13005	13005	1	1	13005	13005		none		SNP (transition)
ER2566_v3 Annotated circ rev ori at dnaA (reversed) (bases 1 to 661949)	C	Polymorphism	13007	13007	Variants: LCB 1 ER2566 ref numbers oriA 3way	13007	13007	1	1	13007	13007		none		SNP (transition)
NC_012971 ori at dnaA (modified) (bases 1 to 661950)	C	Polymorphism	13007	13007	Variants: LCB 1 BL21(DE3) ref numbers oriA 3way	13007	13007	1	1	13007	13007		none		SNP (transition)
MG1655 - NC_000913 ori at dnaA (bases 1 to 635510)	ATG	Polymorphism	13011	13013	Variants: LCB 1 MG1655 ref numbers oriA 3way	13009	13011	3	3	13009	13011		none		Substitution
ER2566_v3 Annotated circ rev ori at dnaA (reversed) (bases 1 to 661949)	TCT	Polymorphism	13011	13013	Variants: LCB 1 ER2566 ref numbers oriA 3way	13011	13013	3	3	13011	13013		none		Substitution
NC_012971 ori at dnaA (modified) (bases 1 to 661950)	TCT	Polymorphism	13011	13013	Variants: LCB 1 BL21(DE3) ref numbers oriA 3way	13011	13013	3	3	13011	13013		none		Substitution
MG1655 - NC_000913 ori at dnaA (bases 1 to 635510)	A	Polymorphism	13030	13030	Variants: LCB 1 MG1655 ref numbers oriA 3way	13028	13028	1	1	13028	13028		none		SNP (transition)
ER2566_v3 Annotated circ rev ori at dnaA (reversed) (bases 1 to 661949)	G	Polymorphism	13030	13030	Variants: LCB 1 ER2566 ref numbers oriA 3way	13030	13030	1	1	13030	13030		none		SNP (transition)
NC_012971 ori at dnaA (modified) (bases 1 to 661950)	G	Polymorphism	13030	13030	Variants: LCB 1 BL21(DE3) ref numbers oriA 3way	13030	13030	1	1	13030	13030		none		SNP (transition)
MG1655 - NC_000913 ori at dnaA (bases 1 to 635510)	CG	Polymorphism	13032	13033	Variants: LCB 1 MG1655 ref numbers oriA 3way	13030	13031	2	2	13030	13031		none		Substitution
ER2566_v3 Annotated circ rev ori at dnaA (reversed) (bases 1 to 661949)	TT	Polymorphism	13032	13033	Variants: LCB 1 ER2566 ref numbers oriA 3way	13032	13033	2	2	13032	13033		none		Substitution
NC_012971 ori at dnaA (modified) (bases 1 to 661950)	TT	Polymorphism	13032	13033	Variants: LCB 1 BL21(DE3) ref numbers oriA 3way	13032	13033	2	2	13032	13033		none		Substitution
MG1655 - NC_000913 ori at dnaA (bases 1 to 635510)	T	Polymorphism	13035	13035	Variants: LCB 1 MG1655 ref numbers oriA 3way	13033	13033	1	1	13033	13033		none		SNP (transversion)
ER2566_v3 Annotated circ rev ori at dnaA (reversed) (bases 1 to 661949)	A	Polymorphism	13035	13035	Variants: LCB 1 ER2566 ref numbers oriA 3way	13035	13035	1	1	13035	13035		none		SNP (transversion)
NC_012971 ori at dnaA (modified) (bases 1 to 661950)	A	Polymorphism	13035	13035	Variants: LCB 1 BL21(DE3) ref numbers oriA 3way	13035	13035	1	1	13035	13035		none		SNP (transversion)
MG1655 - NC_000913 ori at dnaA (bases 1 to 635510)	A	Polymorphism	13045	13045	Variants: LCB 1 MG1655 ref numbers oriA 3way	13043	13043	1	1	13043	13043		none		SNP (transition)
ER2566_v3 Annotated circ rev ori at dnaA (reversed) (bases 1 to 661949)	G	Polymorphism	13045	13045	Variants: LCB 1 ER2566 ref numbers oriA 3way	13045	13045	1	1	13045	13045		none		SNP (transition)
NC_012971 ori at dnaA (modified) (bases 1 to 661950)	G	Polymorphism	13045	13045	Variants: LCB 1 BL21(DE3) ref numbers oriA 3way	13045	13045	1	1	13045	13045		none		SNP (transition)
MG1655 - NC_000913 ori at dnaA (bases 1 to 635510)	yieH CDS	CDS	13047	13712		13045	13710	666	666	13045	13710	b3715	forward	CDS
MG1655 - NC_000913 ori at dnaA (bases 1 to 635510)	yieH gene	gene	13047	13712		13045	13710	666	666	13045	13710	b3715	forward	gene
ER2566_v3 Annotated circ rev ori at dnaA (reversed) (bases 1 to 661949)	yieH CDS	cds	13047	13712		13047	13712	666	666	13047	13712	ECD_03599	forward	CDS
ER2566_v3 Annotated circ rev ori at dnaA (reversed) (bases 1 to 661949)	yieH gene	gene	13047	13712		13047	13712	666	666	13047	13712	ECD_03599	forward	gene
NC_012971 ori at dnaA (modified) (bases 1 to 661950)	yieH CDS	CDS	13047	13712		13047	13712	666	666	13047	13712	ECD_03599	forward	CDS
NC_012971 ori at dnaA (modified) (bases 1 to 661950)	yieH gene	gene	13047	13712		13047	13712	666	666	13047	13712	ECD_03599	forward	gene
MG1655 - NC_000913 ori at dnaA (bases 1 to 635510)	A	Polymorphism	13054	13054	Variants: LCB 1 MG1655 ref numbers oriA 3way	13052	13052	1	1	13052	13052	b3715	none		SNP (transition)	R -> Q	3	Substitution
ER2566_v3 Annotated circ rev ori at dnaA (reversed) (bases 1 to 661949)	G	Polymorphism	13054	13054	Variants: LCB 1 ER2566 ref numbers oriA 3way	13054	13054	1	1	13054	13054		none		SNP (transition)
NC_012971 ori at dnaA (modified) (bases 1 to 661950)	G	Polymorphism	13054	13054	Variants: LCB 1 BL21(DE3) ref numbers oriA 3way	13054	13054	1	1	13054	13054		none		SNP (transition)
MG1655 - NC_000913 ori at dnaA (bases 1 to 635510)	T	Polymorphism	13097	13097	Variants: LCB 1 MG1655 ref numbers oriA 3way	13095	13095	1	1	13095	13095	b3715	none		SNP (transition)		17	None
ER2566_v3 Annotated circ rev ori at dnaA (reversed) (bases 1 to 661949)	C	Polymorphism	13097	13097	Variants: LCB 1 ER2566 ref numbers oriA 3way	13097	13097	1	1	13097	13097		none		SNP (transition)
NC_012971 ori at dnaA (modified) (bases 1 to 661950)	C	Polymorphism	13097	13097	Variants: LCB 1 BL21(DE3) ref numbers oriA 3way	13097	13097	1	1	13097	13097		none		SNP (transition)
MG1655 - NC_000913 ori at dnaA (bases 1 to 635510)	C	Polymorphism	13100	13100	Variants: LCB 1 MG1655 ref numbers oriA 3way	13098	13098	1	1	13098	13098	b3715	none		SNP (transition)		18	None
ER2566_v3 Annotated circ rev ori at dnaA (reversed) (bases 1 to 661949)	T	Polymorphism	13100	13100	Variants: LCB 1 ER2566 ref numbers oriA 3way	13100	13100	1	1	13100	13100		none		SNP (transition)
NC_012971 ori at dnaA (modified) (bases 1 to 661950)	T	Polymorphism	13100	13100	Variants: LCB 1 BL21(DE3) ref numbers oriA 3way	13100	13100	1	1	13100	13100		none		SNP (transition)
MG1655 - NC_000913 ori at dnaA (bases 1 to 635510)	G	Polymorphism	13103	13103	Variants: LCB 1 MG1655 ref numbers oriA 3way	13101	13101	1	1	13101	13101	b3715	none		SNP (transition)		19	None
ER2566_v3 Annotated circ rev ori at dnaA (reversed) (bases 1 to 661949)	A	Polymorphism	13103	13103	Variants: LCB 1 ER2566 ref numbers oriA 3way	13103	13103	1	1	13103	13103		none		SNP (transition)
NC_012971 ori at dnaA (modified) (bases 1 to 661950)	A	Polymorphism	13103	13103	Variants: LCB 1 BL21(DE3) ref numbers oriA 3way	13103	13103	1	1	13103	13103		none		SNP (transition)
MG1655 - NC_000913 ori at dnaA (bases 1 to 635510)	G	Polymorphism	13187	13187	Variants: LCB 1 MG1655 ref numbers oriA 3way	13185	13185	1	1	13185	13185	b3715	none		SNP (transition)		47	None
ER2566_v3 Annotated circ rev ori at dnaA (reversed) (bases 1 to 661949)	A	Polymorphism	13187	13187	Variants: LCB 1 ER2566 ref numbers oriA 3way	13187	13187	1	1	13187	13187		none		SNP (transition)
NC_012971 ori at dnaA (modified) (bases 1 to 661950)	A	Polymorphism	13187	13187	Variants: LCB 1 BL21(DE3) ref numbers oriA 3way	13187	13187	1	1	13187	13187		none		SNP (transition)
MG1655 - NC_000913 ori at dnaA (bases 1 to 635510)	G	Polymorphism	13562	13562	Variants: LCB 1 MG1655 ref numbers oriA 3way	13560	13560	1	1	13560	13560	b3715	none		SNP (transition)		172	None
ER2566_v3 Annotated circ rev ori at dnaA (reversed) (bases 1 to 661949)	A	Polymorphism	13562	13562	Variants: LCB 1 ER2566 ref numbers oriA 3way	13562	13562	1	1	13562	13562		none		SNP (transition)
NC_012971 ori at dnaA (modified) (bases 1 to 661950)	A	Polymorphism	13562	13562	Variants: LCB 1 BL21(DE3) ref numbers oriA 3way	13562	13562	1	1	13562	13562		none		SNP (transition)
MG1655 - NC_000913 ori at dnaA (bases 1 to 635510)	G	Polymorphism	13673	13673	Variants: LCB 1 MG1655 ref numbers oriA 3way	13671	13671	1	1	13671	13671	b3715	none		SNP (transversion)		209	None
ER2566_v3 Annotated circ rev ori at dnaA (reversed) (bases 1 to 661949)	T	Polymorphism	13673	13673	Variants: LCB 1 ER2566 ref numbers oriA 3way	13673	13673	1	1	13673	13673		none		SNP (transversion)
NC_012971 ori at dnaA (modified) (bases 1 to 661950)	T	Polymorphism	13673	13673	Variants: LCB 1 BL21(DE3) ref numbers oriA 3way	13673	13673	1	1	13673	13673		none		SNP (transversion)
MG1655 - NC_000913 ori at dnaA (bases 1 to 635510)	T	Polymorphism	13765	13765	Variants: LCB 1 MG1655 ref numbers oriA 3way	13763	13763	1	1	13763	13763		none		SNP (transversion)
ER2566_v3 Annotated circ rev ori at dnaA (reversed) (bases 1 to 661949)	A	Polymorphism	13765	13765	Variants: LCB 1 ER2566 ref numbers oriA 3way	13765	13765	1	1	13765	13765		none		SNP (transversion)
NC_012971 ori at dnaA (modified) (bases 1 to 661950)	A	Polymorphism	13765	13765	Variants: LCB 1 BL21(DE3) ref numbers oriA 3way	13765	13765	1	1	13765	13765		none		SNP (transversion)
MG1655 - NC_000913 ori at dnaA (bases 1 to 635510)	T	Polymorphism	13771	13771	Variants: LCB 1 MG1655 ref numbers oriA 3way	13769	13769	1	1	13769	13769		none		SNP (transversion)
ER2566_v3 Annotated circ rev ori at dnaA (reversed) (bases 1 to 661949)	A	Polymorphism	13771	13771	Variants: LCB 1 ER2566 ref numbers oriA 3way	13771	13771	1	1	13771	13771		none		SNP (transversion)
NC_012971 ori at dnaA (modified) (bases 1 to 661950)	A	Polymorphism	13771	13771	Variants: LCB 1 BL21(DE3) ref numbers oriA 3way	13771	13771	1	1	13771	13771		none		SNP (transversion)
MG1655 - NC_000913 ori at dnaA (bases 1 to 635510)	cbrB CDS	CDS	13779	14252		13777	14244	468	474	13777	14244	b3716	forward	CDS
MG1655 - NC_000913 ori at dnaA (bases 1 to 635510)	cbrB gene	gene	13779	14252		13777	14244	468	474	13777	14244	b3716	forward	gene
ER2566_v3 Annotated circ rev ori at dnaA (reversed) (bases 1 to 661949)	yieI CDS	cds	13779	14252		13779	14252	474	474	13779	14252	ECD_03600	forward	CDS
ER2566_v3 Annotated circ rev ori at dnaA (reversed) (bases 1 to 661949)	yieI gene	gene	13779	14252		13779	14252	474	474	13779	14252	ECD_03600	forward	gene
NC_012971 ori at dnaA (modified) (bases 1 to 661950)	yieI CDS	CDS	13779	14252		13779	14252	474	474	13779	14252	ECD_03600	forward	CDS
NC_012971 ori at dnaA (modified) (bases 1 to 661950)	yieI gene	gene	13779	14252		13779	14252	474	474	13779	14252	ECD_03600	forward	gene
MG1655 - NC_000913 ori at dnaA (bases 1 to 635510)	G	Polymorphism	13823	13823	Variants: LCB 1 MG1655 ref numbers oriA 3way	13821	13821	1	1	13821	13821	b3716	none		SNP (transition)		15	None
ER2566_v3 Annotated circ rev ori at dnaA (reversed) (bases 1 to 661949)	A	Polymorphism	13823	13823	Variants: LCB 1 ER2566 ref numbers oriA 3way	13823	13823	1	1	13823	13823		none		SNP (transition)
NC_012971 ori at dnaA (modified) (bases 1 to 661950)	A	Polymorphism	13823	13823	Variants: LCB 1 BL21(DE3) ref numbers oriA 3way	13823	13823	1	1	13823	13823		none		SNP (transition)
MG1655 - NC_000913 ori at dnaA (bases 1 to 635510)	T	Polymorphism	13897	13897	Variants: LCB 1 MG1655 ref numbers oriA 3way	13895	13895	1	1	13895	13895	b3716	none		SNP (transversion)	W -> L	40	Substitution
ER2566_v3 Annotated circ rev ori at dnaA (reversed) (bases 1 to 661949)	G	Polymorphism	13897	13897	Variants: LCB 1 ER2566 ref numbers oriA 3way	13897	13897	1	1	13897	13897		none		SNP (transversion)
NC_012971 ori at dnaA (modified) (bases 1 to 661950)	G	Polymorphism	13897	13897	Variants: LCB 1 BL21(DE3) ref numbers oriA 3way	13897	13897	1	1	13897	13897		none		SNP (transversion)
MG1655 - NC_000913 ori at dnaA (bases 1 to 635510)	A	Polymorphism	13901	13901	Variants: LCB 1 MG1655 ref numbers oriA 3way	13899	13899	1	1	13899	13899	b3716	none		SNP (transition)		41	None
ER2566_v3 Annotated circ rev ori at dnaA (reversed) (bases 1 to 661949)	G	Polymorphism	13901	13901	Variants: LCB 1 ER2566 ref numbers oriA 3way	13901	13901	1	1	13901	13901		none		SNP (transition)
NC_012971 ori at dnaA (modified) (bases 1 to 661950)	G	Polymorphism	13901	13901	Variants: LCB 1 BL21(DE3) ref numbers oriA 3way	13901	13901	1	1	13901	13901		none		SNP (transition)
MG1655 - NC_000913 ori at dnaA (bases 1 to 635510)	GGTACT	Polymorphism	13910	13915	Variants: LCB 1 MG1655 ref numbers oriA 3way	13908	13908	0	6	13908	13907	b3716	none		Insertion	H -> QVL	44	Insertion
ER2566_v3 Annotated circ rev ori at dnaA (reversed) (bases 1 to 661949)		Polymorphism	13910	13915	Variants: LCB 1 ER2566 ref numbers oriA 3way	13910	13915	6	6	13910	13915		none		Deletion
NC_012971 ori at dnaA (modified) (bases 1 to 661950)		Polymorphism	13910	13915	Variants: LCB 1 BL21(DE3) ref numbers oriA 3way	13910	13915	6	6	13910	13915		none		Deletion
MG1655 - NC_000913 ori at dnaA (bases 1 to 635510)	TTG	Polymorphism	13920	13922	Variants: LCB 1 MG1655 ref numbers oriA 3way	13912	13914	2	2	13912	13914	b3716	none		Substitution	I -> L	46	Substitution
ER2566_v3 Annotated circ rev ori at dnaA (reversed) (bases 1 to 661949)	A	Polymorphism	13920	13920	Variants: LCB 1 ER2566 ref numbers oriA 3way	13920	13920	1	1	13920	13920		none		SNP (transversion)
NC_012971 ori at dnaA (modified) (bases 1 to 661950)	A	Polymorphism	13920	13920	Variants: LCB 1 BL21(DE3) ref numbers oriA 3way	13920	13920	1	1	13920	13920		none		SNP (transversion)
ER2566_v3 Annotated circ rev ori at dnaA (reversed) (bases 1 to 661949)	T	Polymorphism	13922	13922	Variants: LCB 1 ER2566 ref numbers oriA 3way	13922	13922	1	1	13922	13922		none		SNP (transversion)
NC_012971 ori at dnaA (modified) (bases 1 to 661950)	T	Polymorphism	13922	13922	Variants: LCB 1 BL21(DE3) ref numbers oriA 3way	13922	13922	1	1	13922	13922		none		SNP (transversion)
MG1655 - NC_000913 ori at dnaA (bases 1 to 635510)	T	Polymorphism	13940	13940	Variants: LCB 1 MG1655 ref numbers oriA 3way	13932	13932	1	1	13932	13932	b3716	none		SNP (transversion)		52	None
ER2566_v3 Annotated circ rev ori at dnaA (reversed) (bases 1 to 661949)	A	Polymorphism	13940	13940	Variants: LCB 1 ER2566 ref numbers oriA 3way	13940	13940	1	1	13940	13940		none		SNP (transversion)
NC_012971 ori at dnaA (modified) (bases 1 to 661950)	A	Polymorphism	13940	13940	Variants: LCB 1 BL21(DE3) ref numbers oriA 3way	13940	13940	1	1	13940	13940		none		SNP (transversion)
MG1655 - NC_000913 ori at dnaA (bases 1 to 635510)	A	Polymorphism	13961	13961	Variants: LCB 1 MG1655 ref numbers oriA 3way	13953	13953	1	1	13953	13953	b3716	none		SNP (transition)		59	None
ER2566_v3 Annotated circ rev ori at dnaA (reversed) (bases 1 to 661949)	G	Polymorphism	13961	13961	Variants: LCB 1 ER2566 ref numbers oriA 3way	13961	13961	1	1	13961	13961		none		SNP (transition)
NC_012971 ori at dnaA (modified) (bases 1 to 661950)	G	Polymorphism	13961	13961	Variants: LCB 1 BL21(DE3) ref numbers oriA 3way	13961	13961	1	1	13961	13961		none		SNP (transition)
MG1655 - NC_000913 ori at dnaA (bases 1 to 635510)	C	Polymorphism	13973	13973	Variants: LCB 1 MG1655 ref numbers oriA 3way	13965	13965	1	1	13965	13965	b3716	none		SNP (transition)		63	None
ER2566_v3 Annotated circ rev ori at dnaA (reversed) (bases 1 to 661949)	T	Polymorphism	13973	13973	Variants: LCB 1 ER2566 ref numbers oriA 3way	13973	13973	1	1	13973	13973		none		SNP (transition)
NC_012971 ori at dnaA (modified) (bases 1 to 661950)	T	Polymorphism	13973	13973	Variants: LCB 1 BL21(DE3) ref numbers oriA 3way	13973	13973	1	1	13973	13973		none		SNP (transition)
MG1655 - NC_000913 ori at dnaA (bases 1 to 635510)	G	Polymorphism	13976	13976	Variants: LCB 1 MG1655 ref numbers oriA 3way	13968	13968	1	1	13968	13968	b3716	none		SNP (transition)		64	None
ER2566_v3 Annotated circ rev ori at dnaA (reversed) (bases 1 to 661949)	A	Polymorphism	13976	13976	Variants: LCB 1 ER2566 ref numbers oriA 3way	13976	13976	1	1	13976	13976		none		SNP (transition)
NC_012971 ori at dnaA (modified) (bases 1 to 661950)	A	Polymorphism	13976	13976	Variants: LCB 1 BL21(DE3) ref numbers oriA 3way	13976	13976	1	1	13976	13976		none		SNP (transition)
MG1655 - NC_000913 ori at dnaA (bases 1 to 635510)	C	Polymorphism	13982	13982	Variants: LCB 1 MG1655 ref numbers oriA 3way	13974	13974	1	1	13974	13974	b3716	none		SNP (transition)		66	None
ER2566_v3 Annotated circ rev ori at dnaA (reversed) (bases 1 to 661949)	T	Polymorphism	13982	13982	Variants: LCB 1 ER2566 ref numbers oriA 3way	13982	13982	1	1	13982	13982		none		SNP (transition)
NC_012971 ori at dnaA (modified) (bases 1 to 661950)	T	Polymorphism	13982	13982	Variants: LCB 1 BL21(DE3) ref numbers oriA 3way	13982	13982	1	1	13982	13982		none		SNP (transition)
MG1655 - NC_000913 ori at dnaA (bases 1 to 635510)	AA	Polymorphism	14016	14017	Variants: LCB 1 MG1655 ref numbers oriA 3way	14008	14009	2	2	14008	14009	b3716	none		Substitution	R -> N	78	Substitution
ER2566_v3 Annotated circ rev ori at dnaA (reversed) (bases 1 to 661949)	CG	Polymorphism	14016	14017	Variants: LCB 1 ER2566 ref numbers oriA 3way	14016	14017	2	2	14016	14017		none		Substitution
NC_012971 ori at dnaA (modified) (bases 1 to 661950)	CG	Polymorphism	14016	14017	Variants: LCB 1 BL21(DE3) ref numbers oriA 3way	14016	14017	2	2	14016	14017		none		Substitution
MG1655 - NC_000913 ori at dnaA (bases 1 to 635510)	G	Polymorphism	14207	14207	Variants: LCB 1 MG1655 ref numbers oriA 3way	14199	14199	1	1	14199	14199	b3716	none		SNP (transition)		141	None
ER2566_v3 Annotated circ rev ori at dnaA (reversed) (bases 1 to 661949)	A	Polymorphism	14207	14207	Variants: LCB 1 ER2566 ref numbers oriA 3way	14207	14207	1	1	14207	14207		none		SNP (transition)
NC_012971 ori at dnaA (modified) (bases 1 to 661950)	A	Polymorphism	14207	14207	Variants: LCB 1 BL21(DE3) ref numbers oriA 3way	14207	14207	1	1	14207	14207		none		SNP (transition)
MG1655 - NC_000913 ori at dnaA (bases 1 to 635510)	A	Polymorphism	14298	14298	Variants: LCB 1 MG1655 ref numbers oriA 3way	14290	14290	1	1	14290	14290		none		SNP (transversion)
ER2566_v3 Annotated circ rev ori at dnaA (reversed) (bases 1 to 661949)	T	Polymorphism	14298	14298	Variants: LCB 1 ER2566 ref numbers oriA 3way	14298	14298	1	1	14298	14298		none		SNP (transversion)
NC_012971 ori at dnaA (modified) (bases 1 to 661950)	T	Polymorphism	14298	14298	Variants: LCB 1 BL21(DE3) ref numbers oriA 3way	14298	14298	1	1	14298	14298		none		SNP (transversion)
MG1655 - NC_000913 ori at dnaA (bases 1 to 635510)	cbrC CDS	CDS	14301	14888		14293	14880	588	588	14293	14880	b3717	forward	CDS
MG1655 - NC_000913 ori at dnaA (bases 1 to 635510)	cbrC gene	gene	14301	14888		14293	14880	588	588	14293	14880	b3717	forward	gene
ER2566_v3 Annotated circ rev ori at dnaA (reversed) (bases 1 to 661949)	yieJ CDS	cds	14301	14888		14301	14888	588	588	14301	14888	ECD_03601	forward	CDS
ER2566_v3 Annotated circ rev ori at dnaA (reversed) (bases 1 to 661949)	yieJ gene	gene	14301	14888		14301	14888	588	588	14301	14888	ECD_03601	forward	gene
NC_012971 ori at dnaA (modified) (bases 1 to 661950)	yieJ CDS	CDS	14301	14888		14301	14888	588	588	14301	14888	ECD_03601	forward	CDS
NC_012971 ori at dnaA (modified) (bases 1 to 661950)	yieJ gene	gene	14301	14888		14301	14888	588	588	14301	14888	ECD_03601	forward	gene
MG1655 - NC_000913 ori at dnaA (bases 1 to 635510)	A	Polymorphism	14654	14654	Variants: LCB 1 MG1655 ref numbers oriA 3way	14646	14646	1	1	14646	14646	b3717	none		SNP (transition)		118	None
ER2566_v3 Annotated circ rev ori at dnaA (reversed) (bases 1 to 661949)	G	Polymorphism	14654	14654	Variants: LCB 1 ER2566 ref numbers oriA 3way	14654	14654	1	1	14654	14654		none		SNP (transition)
NC_012971 ori at dnaA (modified) (bases 1 to 661950)	G	Polymorphism	14654	14654	Variants: LCB 1 BL21(DE3) ref numbers oriA 3way	14654	14654	1	1	14654	14654		none		SNP (transition)
MG1655 - NC_000913 ori at dnaA (bases 1 to 635510)	T	Polymorphism	14669	14669	Variants: LCB 1 MG1655 ref numbers oriA 3way	14661	14661	1	1	14661	14661	b3717	none		SNP (transition)		123	None
ER2566_v3 Annotated circ rev ori at dnaA (reversed) (bases 1 to 661949)	C	Polymorphism	14669	14669	Variants: LCB 1 ER2566 ref numbers oriA 3way	14669	14669	1	1	14669	14669		none		SNP (transition)
NC_012971 ori at dnaA (modified) (bases 1 to 661950)	C	Polymorphism	14669	14669	Variants: LCB 1 BL21(DE3) ref numbers oriA 3way	14669	14669	1	1	14669	14669		none		SNP (transition)
MG1655 - NC_000913 ori at dnaA (bases 1 to 635510)	C	Polymorphism	14692	14692	Variants: LCB 1 MG1655 ref numbers oriA 3way	14684	14684	1	1	14684	14684	b3717	none		SNP (transition)	V -> A	131	Substitution
ER2566_v3 Annotated circ rev ori at dnaA (reversed) (bases 1 to 661949)	T	Polymorphism	14692	14692	Variants: LCB 1 ER2566 ref numbers oriA 3way	14692	14692	1	1	14692	14692		none		SNP (transition)
NC_012971 ori at dnaA (modified) (bases 1 to 661950)	T	Polymorphism	14692	14692	Variants: LCB 1 BL21(DE3) ref numbers oriA 3way	14692	14692	1	1	14692	14692		none		SNP (transition)
MG1655 - NC_000913 ori at dnaA (bases 1 to 635510)	G	Polymorphism	14820	14820	Variants: LCB 1 MG1655 ref numbers oriA 3way	14812	14812	1	1	14812	14812	b3717	none		SNP (transversion)	H -> D	174	Substitution
ER2566_v3 Annotated circ rev ori at dnaA (reversed) (bases 1 to 661949)	C	Polymorphism	14820	14820	Variants: LCB 1 ER2566 ref numbers oriA 3way	14820	14820	1	1	14820	14820		none		SNP (transversion)
NC_012971 ori at dnaA (modified) (bases 1 to 661950)	C	Polymorphism	14820	14820	Variants: LCB 1 BL21(DE3) ref numbers oriA 3way	14820	14820	1	1	14820	14820		none		SNP (transversion)
MG1655 - NC_000913 ori at dnaA (bases 1 to 635510)	repeat region	repeat_region	14910	14935		14902	14927	26	26	14902	14927		forward	repeat_region
MG1655 - NC_000913 ori at dnaA (bases 1 to 635510)	T	Polymorphism	14926	14926	Variants: LCB 1 MG1655 ref numbers oriA 3way	14918	14918	1	1	14918	14918		none		SNP (transition)
ER2566_v3 Annotated circ rev ori at dnaA (reversed) (bases 1 to 661949)	C	Polymorphism	14926	14926	Variants: LCB 1 ER2566 ref numbers oriA 3way	14926	14926	1	1	14926	14926		none		SNP (transition)
NC_012971 ori at dnaA (modified) (bases 1 to 661950)	C	Polymorphism	14926	14926	Variants: LCB 1 BL21(DE3) ref numbers oriA 3way	14926	14926	1	1	14926	14926		none		SNP (transition)
MG1655 - NC_000913 ori at dnaA (bases 1 to 635510)	C	Polymorphism	14946	14946	Variants: LCB 1 MG1655 ref numbers oriA 3way	14938	14938	1	1	14938	14938		none		SNP (transversion)
ER2566_v3 Annotated circ rev ori at dnaA (reversed) (bases 1 to 661949)	A	Polymorphism	14946	14946	Variants: LCB 1 ER2566 ref numbers oriA 3way	14946	14946	1	1	14946	14946		none		SNP (transversion)
NC_012971 ori at dnaA (modified) (bases 1 to 661950)	A	Polymorphism	14946	14946	Variants: LCB 1 BL21(DE3) ref numbers oriA 3way	14946	14946	1	1	14946	14946		none		SNP (transversion)
MG1655 - NC_000913 ori at dnaA (bases 1 to 635510)	yieK CDS	CDS	14950	15672		14942	15664	723	723	14942	15664	b3718	reverse	CDS
MG1655 - NC_000913 ori at dnaA (bases 1 to 635510)	yieK gene	gene	14950	15672		14942	15664	723	723	14942	15664	b3718	reverse	gene
ER2566_v3 Annotated circ rev ori at dnaA (reversed) (bases 1 to 661949)	yieK CDS	cds	14950	15672		14950	15672	723	723	14950	15672	ECD_03602	reverse	CDS
ER2566_v3 Annotated circ rev ori at dnaA (reversed) (bases 1 to 661949)	yieK gene	gene	14950	15672		14950	15672	723	723	14950	15672	ECD_03602	reverse	gene
NC_012971 ori at dnaA (modified) (bases 1 to 661950)	yieK CDS	CDS	14950	15672		14950	15672	723	723	14950	15672	ECD_03602	reverse	CDS
NC_012971 ori at dnaA (modified) (bases 1 to 661950)	yieK gene	gene	14950	15672		14950	15672	723	723	14950	15672	ECD_03602	reverse	gene
MG1655 - NC_000913 ori at dnaA (bases 1 to 635510)	C	Polymorphism	14959	14959	Variants: LCB 1 MG1655 ref numbers oriA 3way	14951	14951	1	1	14951	14951	b3718	none		SNP (transition)		238	None
ER2566_v3 Annotated circ rev ori at dnaA (reversed) (bases 1 to 661949)	T	Polymorphism	14959	14959	Variants: LCB 1 ER2566 ref numbers oriA 3way	14959	14959	1	1	14959	14959		none		SNP (transition)
NC_012971 ori at dnaA (modified) (bases 1 to 661950)	T	Polymorphism	14959	14959	Variants: LCB 1 BL21(DE3) ref numbers oriA 3way	14959	14959	1	1	14959	14959		none		SNP (transition)
MG1655 - NC_000913 ori at dnaA (bases 1 to 635510)	T	Polymorphism	15085	15085	Variants: LCB 1 MG1655 ref numbers oriA 3way	15077	15077	1	1	15077	15077	b3718	none		SNP (transition)		196	None
ER2566_v3 Annotated circ rev ori at dnaA (reversed) (bases 1 to 661949)	C	Polymorphism	15085	15085	Variants: LCB 1 ER2566 ref numbers oriA 3way	15085	15085	1	1	15085	15085		none		SNP (transition)
NC_012971 ori at dnaA (modified) (bases 1 to 661950)	C	Polymorphism	15085	15085	Variants: LCB 1 BL21(DE3) ref numbers oriA 3way	15085	15085	1	1	15085	15085		none		SNP (transition)
MG1655 - NC_000913 ori at dnaA (bases 1 to 635510)	A	Polymorphism	15091	15091	Variants: LCB 1 MG1655 ref numbers oriA 3way	15083	15083	1	1	15083	15083	b3718	none		SNP (transition)		194	None
ER2566_v3 Annotated circ rev ori at dnaA (reversed) (bases 1 to 661949)	G	Polymorphism	15091	15091	Variants: LCB 1 ER2566 ref numbers oriA 3way	15091	15091	1	1	15091	15091		none		SNP (transition)
NC_012971 ori at dnaA (modified) (bases 1 to 661950)	G	Polymorphism	15091	15091	Variants: LCB 1 BL21(DE3) ref numbers oriA 3way	15091	15091	1	1	15091	15091		none		SNP (transition)
MG1655 - NC_000913 ori at dnaA (bases 1 to 635510)	A	Polymorphism	15187	15187	Variants: LCB 1 MG1655 ref numbers oriA 3way	15179	15179	1	1	15179	15179	b3718	none		SNP (transition)		162	None
ER2566_v3 Annotated circ rev ori at dnaA (reversed) (bases 1 to 661949)	G	Polymorphism	15187	15187	Variants: LCB 1 ER2566 ref numbers oriA 3way	15187	15187	1	1	15187	15187		none		SNP (transition)
NC_012971 ori at dnaA (modified) (bases 1 to 661950)	G	Polymorphism	15187	15187	Variants: LCB 1 BL21(DE3) ref numbers oriA 3way	15187	15187	1	1	15187	15187		none		SNP (transition)
MG1655 - NC_000913 ori at dnaA (bases 1 to 635510)	G	Polymorphism	15319	15319	Variants: LCB 1 MG1655 ref numbers oriA 3way	15311	15311	1	1	15311	15311	b3718	none		SNP (transversion)		118	None
ER2566_v3 Annotated circ rev ori at dnaA (reversed) (bases 1 to 661949)	T	Polymorphism	15319	15319	Variants: LCB 1 ER2566 ref numbers oriA 3way	15319	15319	1	1	15319	15319		none		SNP (transversion)
NC_012971 ori at dnaA (modified) (bases 1 to 661950)	T	Polymorphism	15319	15319	Variants: LCB 1 BL21(DE3) ref numbers oriA 3way	15319	15319	1	1	15319	15319		none		SNP (transversion)
MG1655 - NC_000913 ori at dnaA (bases 1 to 635510)	A	Polymorphism	15442	15442	Variants: LCB 1 MG1655 ref numbers oriA 3way	15434	15434	1	1	15434	15434	b3718	none		SNP (transition)		77	None
ER2566_v3 Annotated circ rev ori at dnaA (reversed) (bases 1 to 661949)	G	Polymorphism	15442	15442	Variants: LCB 1 ER2566 ref numbers oriA 3way	15442	15442	1	1	15442	15442		none		SNP (transition)
NC_012971 ori at dnaA (modified) (bases 1 to 661950)	G	Polymorphism	15442	15442	Variants: LCB 1 BL21(DE3) ref numbers oriA 3way	15442	15442	1	1	15442	15442		none		SNP (transition)
MG1655 - NC_000913 ori at dnaA (bases 1 to 635510)	G	Polymorphism	15466	15466	Variants: LCB 1 MG1655 ref numbers oriA 3way	15458	15458	1	1	15458	15458	b3718	none		SNP (transversion)		69	None
ER2566_v3 Annotated circ rev ori at dnaA (reversed) (bases 1 to 661949)	T	Polymorphism	15466	15466	Variants: LCB 1 ER2566 ref numbers oriA 3way	15466	15466	1	1	15466	15466		none		SNP (transversion)
NC_012971 ori at dnaA (modified) (bases 1 to 661950)	T	Polymorphism	15466	15466	Variants: LCB 1 BL21(DE3) ref numbers oriA 3way	15466	15466	1	1	15466	15466		none		SNP (transversion)
MG1655 - NC_000913 ori at dnaA (bases 1 to 635510)	G	Polymorphism	15478	15478	Variants: LCB 1 MG1655 ref numbers oriA 3way	15470	15470	1	1	15470	15470	b3718	none		SNP (transition)		65	None
ER2566_v3 Annotated circ rev ori at dnaA (reversed) (bases 1 to 661949)	A	Polymorphism	15478	15478	Variants: LCB 1 ER2566 ref numbers oriA 3way	15478	15478	1	1	15478	15478		none		SNP (transition)
NC_012971 ori at dnaA (modified) (bases 1 to 661950)	A	Polymorphism	15478	15478	Variants: LCB 1 BL21(DE3) ref numbers oriA 3way	15478	15478	1	1	15478	15478		none		SNP (transition)
MG1655 - NC_000913 ori at dnaA (bases 1 to 635510)	G	Polymorphism	15677	15677	Variants: LCB 1 MG1655 ref numbers oriA 3way	15669	15669	1	1	15669	15669		none		SNP (transition)
ER2566_v3 Annotated circ rev ori at dnaA (reversed) (bases 1 to 661949)	A	Polymorphism	15677	15677	Variants: LCB 1 ER2566 ref numbers oriA 3way	15677	15677	1	1	15677	15677		none		SNP (transition)
NC_012971 ori at dnaA (modified) (bases 1 to 661950)	A	Polymorphism	15677	15677	Variants: LCB 1 BL21(DE3) ref numbers oriA 3way	15677	15677	1	1	15677	15677		none		SNP (transition)
MG1655 - NC_000913 ori at dnaA (bases 1 to 635510)	yieL CDS	CDS	15687	16856		15679	16848	1170	1170	15679	16848	b3719	reverse	CDS
MG1655 - NC_000913 ori at dnaA (bases 1 to 635510)	yieL gene	gene	15687	16856		15679	16848	1170	1170	15679	16848	b3719	reverse	gene
ER2566_v3 Annotated circ rev ori at dnaA (reversed) (bases 1 to 661949)	yieL CDS	cds	15687	16883		15687	16883	1197	1197	15687	16883	ECD_03603	reverse	CDS
ER2566_v3 Annotated circ rev ori at dnaA (reversed) (bases 1 to 661949)	yieL gene	gene	15687	16883		15687	16883	1197	1197	15687	16883	ECD_03603	reverse	gene
NC_012971 ori at dnaA (modified) (bases 1 to 661950)	yieL CDS	CDS	15687	16883		15687	16883	1197	1197	15687	16883	ECD_03603	reverse	CDS
NC_012971 ori at dnaA (modified) (bases 1 to 661950)	yieL gene	gene	15687	16883		15687	16883	1197	1197	15687	16883	ECD_03603	reverse	gene
MG1655 - NC_000913 ori at dnaA (bases 1 to 635510)	G	Polymorphism	15708	15708	Variants: LCB 1 MG1655 ref numbers oriA 3way	15700	15700	1	1	15700	15700	b3719	none		SNP (transition)		383	None
ER2566_v3 Annotated circ rev ori at dnaA (reversed) (bases 1 to 661949)	A	Polymorphism	15708	15708	Variants: LCB 1 ER2566 ref numbers oriA 3way	15708	15708	1	1	15708	15708		none		SNP (transition)
NC_012971 ori at dnaA (modified) (bases 1 to 661950)	A	Polymorphism	15708	15708	Variants: LCB 1 BL21(DE3) ref numbers oriA 3way	15708	15708	1	1	15708	15708		none		SNP (transition)
MG1655 - NC_000913 ori at dnaA (bases 1 to 635510)	A	Polymorphism	15723	15723	Variants: LCB 1 MG1655 ref numbers oriA 3way	15715	15715	1	1	15715	15715	b3719	none		SNP (transversion)		378	None
ER2566_v3 Annotated circ rev ori at dnaA (reversed) (bases 1 to 661949)	T	Polymorphism	15723	15723	Variants: LCB 1 ER2566 ref numbers oriA 3way	15723	15723	1	1	15723	15723		none		SNP (transversion)
NC_012971 ori at dnaA (modified) (bases 1 to 661950)	T	Polymorphism	15723	15723	Variants: LCB 1 BL21(DE3) ref numbers oriA 3way	15723	15723	1	1	15723	15723		none		SNP (transversion)
MG1655 - NC_000913 ori at dnaA (bases 1 to 635510)	C	Polymorphism	15726	15726	Variants: LCB 1 MG1655 ref numbers oriA 3way	15718	15718	1	1	15718	15718	b3719	none		SNP (transition)		377	None
ER2566_v3 Annotated circ rev ori at dnaA (reversed) (bases 1 to 661949)	T	Polymorphism	15726	15726	Variants: LCB 1 ER2566 ref numbers oriA 3way	15726	15726	1	1	15726	15726		none		SNP (transition)
NC_012971 ori at dnaA (modified) (bases 1 to 661950)	T	Polymorphism	15726	15726	Variants: LCB 1 BL21(DE3) ref numbers oriA 3way	15726	15726	1	1	15726	15726		none		SNP (transition)
MG1655 - NC_000913 ori at dnaA (bases 1 to 635510)	G	Polymorphism	15753	15753	Variants: LCB 1 MG1655 ref numbers oriA 3way	15745	15745	1	1	15745	15745	b3719	none		SNP (transition)		368	None
ER2566_v3 Annotated circ rev ori at dnaA (reversed) (bases 1 to 661949)	A	Polymorphism	15753	15753	Variants: LCB 1 ER2566 ref numbers oriA 3way	15753	15753	1	1	15753	15753		none		SNP (transition)
NC_012971 ori at dnaA (modified) (bases 1 to 661950)	A	Polymorphism	15753	15753	Variants: LCB 1 BL21(DE3) ref numbers oriA 3way	15753	15753	1	1	15753	15753		none		SNP (transition)
MG1655 - NC_000913 ori at dnaA (bases 1 to 635510)	G	Polymorphism	15756	15756	Variants: LCB 1 MG1655 ref numbers oriA 3way	15748	15748	1	1	15748	15748	b3719	none		SNP (transversion)		367	None
ER2566_v3 Annotated circ rev ori at dnaA (reversed) (bases 1 to 661949)	C	Polymorphism	15756	15756	Variants: LCB 1 ER2566 ref numbers oriA 3way	15756	15756	1	1	15756	15756		none		SNP (transversion)
NC_012971 ori at dnaA (modified) (bases 1 to 661950)	C	Polymorphism	15756	15756	Variants: LCB 1 BL21(DE3) ref numbers oriA 3way	15756	15756	1	1	15756	15756		none		SNP (transversion)
MG1655 - NC_000913 ori at dnaA (bases 1 to 635510)	C	Polymorphism	15777	15777	Variants: LCB 1 MG1655 ref numbers oriA 3way	15769	15769	1	1	15769	15769	b3719	none		SNP (transversion)	N -> K	360	Substitution
ER2566_v3 Annotated circ rev ori at dnaA (reversed) (bases 1 to 661949)	G	Polymorphism	15777	15777	Variants: LCB 1 ER2566 ref numbers oriA 3way	15777	15777	1	1	15777	15777		none		SNP (transversion)
NC_012971 ori at dnaA (modified) (bases 1 to 661950)	G	Polymorphism	15777	15777	Variants: LCB 1 BL21(DE3) ref numbers oriA 3way	15777	15777	1	1	15777	15777		none		SNP (transversion)
MG1655 - NC_000913 ori at dnaA (bases 1 to 635510)	A	Polymorphism	15846	15846	Variants: LCB 1 MG1655 ref numbers oriA 3way	15838	15838	1	1	15838	15838	b3719	none		SNP (transversion)		337	None
ER2566_v3 Annotated circ rev ori at dnaA (reversed) (bases 1 to 661949)	C	Polymorphism	15846	15846	Variants: LCB 1 ER2566 ref numbers oriA 3way	15846	15846	1	1	15846	15846		none		SNP (transversion)
NC_012971 ori at dnaA (modified) (bases 1 to 661950)	C	Polymorphism	15846	15846	Variants: LCB 1 BL21(DE3) ref numbers oriA 3way	15846	15846	1	1	15846	15846		none		SNP (transversion)
MG1655 - NC_000913 ori at dnaA (bases 1 to 635510)	A	Polymorphism	15849	15849	Variants: LCB 1 MG1655 ref numbers oriA 3way	15841	15841	1	1	15841	15841	b3719	none		SNP (transversion)		336	None
ER2566_v3 Annotated circ rev ori at dnaA (reversed) (bases 1 to 661949)	C	Polymorphism	15849	15849	Variants: LCB 1 ER2566 ref numbers oriA 3way	15849	15849	1	1	15849	15849		none		SNP (transversion)
NC_012971 ori at dnaA (modified) (bases 1 to 661950)	C	Polymorphism	15849	15849	Variants: LCB 1 BL21(DE3) ref numbers oriA 3way	15849	15849	1	1	15849	15849		none		SNP (transversion)
MG1655 - NC_000913 ori at dnaA (bases 1 to 635510)	G	Polymorphism	15852	15852	Variants: LCB 1 MG1655 ref numbers oriA 3way	15844	15844	1	1	15844	15844	b3719	none		SNP (transition)		335	None
ER2566_v3 Annotated circ rev ori at dnaA (reversed) (bases 1 to 661949)	A	Polymorphism	15852	15852	Variants: LCB 1 ER2566 ref numbers oriA 3way	15852	15852	1	1	15852	15852		none		SNP (transition)
NC_012971 ori at dnaA (modified) (bases 1 to 661950)	A	Polymorphism	15852	15852	Variants: LCB 1 BL21(DE3) ref numbers oriA 3way	15852	15852	1	1	15852	15852		none		SNP (transition)
MG1655 - NC_000913 ori at dnaA (bases 1 to 635510)	A	Polymorphism	15882	15882	Variants: LCB 1 MG1655 ref numbers oriA 3way	15874	15874	1	1	15874	15874	b3719	none		SNP (transition)		325	None
ER2566_v3 Annotated circ rev ori at dnaA (reversed) (bases 1 to 661949)	G	Polymorphism	15882	15882	Variants: LCB 1 ER2566 ref numbers oriA 3way	15882	15882	1	1	15882	15882		none		SNP (transition)
NC_012971 ori at dnaA (modified) (bases 1 to 661950)	G	Polymorphism	15882	15882	Variants: LCB 1 BL21(DE3) ref numbers oriA 3way	15882	15882	1	1	15882	15882		none		SNP (transition)
MG1655 - NC_000913 ori at dnaA (bases 1 to 635510)	C	Polymorphism	15903	15903	Variants: LCB 1 MG1655 ref numbers oriA 3way	15895	15895	1	1	15895	15895	b3719	none		SNP (transition)		318	None
ER2566_v3 Annotated circ rev ori at dnaA (reversed) (bases 1 to 661949)	T	Polymorphism	15903	15903	Variants: LCB 1 ER2566 ref numbers oriA 3way	15903	15903	1	1	15903	15903		none		SNP (transition)
NC_012971 ori at dnaA (modified) (bases 1 to 661950)	T	Polymorphism	15903	15903	Variants: LCB 1 BL21(DE3) ref numbers oriA 3way	15903	15903	1	1	15903	15903		none		SNP (transition)
MG1655 - NC_000913 ori at dnaA (bases 1 to 635510)	C	Polymorphism	15993	15993	Variants: LCB 1 MG1655 ref numbers oriA 3way	15985	15985	1	1	15985	15985	b3719	none		SNP (transversion)		288	None
ER2566_v3 Annotated circ rev ori at dnaA (reversed) (bases 1 to 661949)	G	Polymorphism	15993	15993	Variants: LCB 1 ER2566 ref numbers oriA 3way	15993	15993	1	1	15993	15993		none		SNP (transversion)
NC_012971 ori at dnaA (modified) (bases 1 to 661950)	G	Polymorphism	15993	15993	Variants: LCB 1 BL21(DE3) ref numbers oriA 3way	15993	15993	1	1	15993	15993		none		SNP (transversion)
MG1655 - NC_000913 ori at dnaA (bases 1 to 635510)	T	Polymorphism	15996	15996	Variants: LCB 1 MG1655 ref numbers oriA 3way	15988	15988	1	1	15988	15988	b3719	none		SNP (transversion)		287	None
ER2566_v3 Annotated circ rev ori at dnaA (reversed) (bases 1 to 661949)	A	Polymorphism	15996	15996	Variants: LCB 1 ER2566 ref numbers oriA 3way	15996	15996	1	1	15996	15996		none		SNP (transversion)
NC_012971 ori at dnaA (modified) (bases 1 to 661950)	A	Polymorphism	15996	15996	Variants: LCB 1 BL21(DE3) ref numbers oriA 3way	15996	15996	1	1	15996	15996		none		SNP (transversion)
MG1655 - NC_000913 ori at dnaA (bases 1 to 635510)	A	Polymorphism	16008	16008	Variants: LCB 1 MG1655 ref numbers oriA 3way	16000	16000	1	1	16000	16000	b3719	none		SNP (transition)		283	None
ER2566_v3 Annotated circ rev ori at dnaA (reversed) (bases 1 to 661949)	G	Polymorphism	16008	16008	Variants: LCB 1 ER2566 ref numbers oriA 3way	16008	16008	1	1	16008	16008		none		SNP (transition)
NC_012971 ori at dnaA (modified) (bases 1 to 661950)	G	Polymorphism	16008	16008	Variants: LCB 1 BL21(DE3) ref numbers oriA 3way	16008	16008	1	1	16008	16008		none		SNP (transition)
MG1655 - NC_000913 ori at dnaA (bases 1 to 635510)	A	Polymorphism	16014	16014	Variants: LCB 1 MG1655 ref numbers oriA 3way	16006	16006	1	1	16006	16006	b3719	none		SNP (transition)		281	None
ER2566_v3 Annotated circ rev ori at dnaA (reversed) (bases 1 to 661949)	G	Polymorphism	16014	16014	Variants: LCB 1 ER2566 ref numbers oriA 3way	16014	16014	1	1	16014	16014		none		SNP (transition)
NC_012971 ori at dnaA (modified) (bases 1 to 661950)	G	Polymorphism	16014	16014	Variants: LCB 1 BL21(DE3) ref numbers oriA 3way	16014	16014	1	1	16014	16014		none		SNP (transition)
MG1655 - NC_000913 ori at dnaA (bases 1 to 635510)	T	Polymorphism	16035	16035	Variants: LCB 1 MG1655 ref numbers oriA 3way	16027	16027	1	1	16027	16027	b3719	none		SNP (transition)		274	None
ER2566_v3 Annotated circ rev ori at dnaA (reversed) (bases 1 to 661949)	C	Polymorphism	16035	16035	Variants: LCB 1 ER2566 ref numbers oriA 3way	16035	16035	1	1	16035	16035		none		SNP (transition)
NC_012971 ori at dnaA (modified) (bases 1 to 661950)	C	Polymorphism	16035	16035	Variants: LCB 1 BL21(DE3) ref numbers oriA 3way	16035	16035	1	1	16035	16035		none		SNP (transition)
MG1655 - NC_000913 ori at dnaA (bases 1 to 635510)	A	Polymorphism	16041	16041	Variants: LCB 1 MG1655 ref numbers oriA 3way	16033	16033	1	1	16033	16033	b3719	none		SNP (transition)		272	None
ER2566_v3 Annotated circ rev ori at dnaA (reversed) (bases 1 to 661949)	G	Polymorphism	16041	16041	Variants: LCB 1 ER2566 ref numbers oriA 3way	16041	16041	1	1	16041	16041		none		SNP (transition)
NC_012971 ori at dnaA (modified) (bases 1 to 661950)	G	Polymorphism	16041	16041	Variants: LCB 1 BL21(DE3) ref numbers oriA 3way	16041	16041	1	1	16041	16041		none		SNP (transition)
MG1655 - NC_000913 ori at dnaA (bases 1 to 635510)	G	Polymorphism	16062	16062	Variants: LCB 1 MG1655 ref numbers oriA 3way	16054	16054	1	1	16054	16054	b3719	none		SNP (transition)		265	None
ER2566_v3 Annotated circ rev ori at dnaA (reversed) (bases 1 to 661949)	A	Polymorphism	16062	16062	Variants: LCB 1 ER2566 ref numbers oriA 3way	16062	16062	1	1	16062	16062		none		SNP (transition)
NC_012971 ori at dnaA (modified) (bases 1 to 661950)	A	Polymorphism	16062	16062	Variants: LCB 1 BL21(DE3) ref numbers oriA 3way	16062	16062	1	1	16062	16062		none		SNP (transition)
MG1655 - NC_000913 ori at dnaA (bases 1 to 635510)	G	Polymorphism	16200	16200	Variants: LCB 1 MG1655 ref numbers oriA 3way	16192	16192	1	1	16192	16192	b3719	none		SNP (transversion)		219	None
ER2566_v3 Annotated circ rev ori at dnaA (reversed) (bases 1 to 661949)	T	Polymorphism	16200	16200	Variants: LCB 1 ER2566 ref numbers oriA 3way	16200	16200	1	1	16200	16200		none		SNP (transversion)
NC_012971 ori at dnaA (modified) (bases 1 to 661950)	T	Polymorphism	16200	16200	Variants: LCB 1 BL21(DE3) ref numbers oriA 3way	16200	16200	1	1	16200	16200		none		SNP (transversion)
MG1655 - NC_000913 ori at dnaA (bases 1 to 635510)	T	Polymorphism	16206	16206	Variants: LCB 1 MG1655 ref numbers oriA 3way	16198	16198	1	1	16198	16198	b3719	none		SNP (transition)		217	None
ER2566_v3 Annotated circ rev ori at dnaA (reversed) (bases 1 to 661949)	C	Polymorphism	16206	16206	Variants: LCB 1 ER2566 ref numbers oriA 3way	16206	16206	1	1	16206	16206		none		SNP (transition)
NC_012971 ori at dnaA (modified) (bases 1 to 661950)	C	Polymorphism	16206	16206	Variants: LCB 1 BL21(DE3) ref numbers oriA 3way	16206	16206	1	1	16206	16206		none		SNP (transition)
MG1655 - NC_000913 ori at dnaA (bases 1 to 635510)	C	Polymorphism	16245	16245	Variants: LCB 1 MG1655 ref numbers oriA 3way	16237	16237	1	1	16237	16237	b3719	none		SNP (transversion)		204	None
ER2566_v3 Annotated circ rev ori at dnaA (reversed) (bases 1 to 661949)	A	Polymorphism	16245	16245	Variants: LCB 1 ER2566 ref numbers oriA 3way	16245	16245	1	1	16245	16245		none		SNP (transversion)
NC_012971 ori at dnaA (modified) (bases 1 to 661950)	A	Polymorphism	16245	16245	Variants: LCB 1 BL21(DE3) ref numbers oriA 3way	16245	16245	1	1	16245	16245		none		SNP (transversion)
MG1655 - NC_000913 ori at dnaA (bases 1 to 635510)	A	Polymorphism	16311	16311	Variants: LCB 1 MG1655 ref numbers oriA 3way	16303	16303	1	1	16303	16303	b3719	none		SNP (transition)		182	None
ER2566_v3 Annotated circ rev ori at dnaA (reversed) (bases 1 to 661949)	G	Polymorphism	16311	16311	Variants: LCB 1 ER2566 ref numbers oriA 3way	16311	16311	1	1	16311	16311		none		SNP (transition)
NC_012971 ori at dnaA (modified) (bases 1 to 661950)	G	Polymorphism	16311	16311	Variants: LCB 1 BL21(DE3) ref numbers oriA 3way	16311	16311	1	1	16311	16311		none		SNP (transition)
MG1655 - NC_000913 ori at dnaA (bases 1 to 635510)	A	Polymorphism	16393	16393	Variants: LCB 1 MG1655 ref numbers oriA 3way	16385	16385	1	1	16385	16385	b3719	none		SNP (transition)	S -> F	155	Substitution
ER2566_v3 Annotated circ rev ori at dnaA (reversed) (bases 1 to 661949)	G	Polymorphism	16393	16393	Variants: LCB 1 ER2566 ref numbers oriA 3way	16393	16393	1	1	16393	16393		none		SNP (transition)
NC_012971 ori at dnaA (modified) (bases 1 to 661950)	G	Polymorphism	16393	16393	Variants: LCB 1 BL21(DE3) ref numbers oriA 3way	16393	16393	1	1	16393	16393		none		SNP (transition)
MG1655 - NC_000913 ori at dnaA (bases 1 to 635510)	C	Polymorphism	16509	16509	Variants: LCB 1 MG1655 ref numbers oriA 3way	16501	16501	1	1	16501	16501	b3719	none		SNP (transversion)	N -> K	116	Substitution
ER2566_v3 Annotated circ rev ori at dnaA (reversed) (bases 1 to 661949)	A	Polymorphism	16509	16509	Variants: LCB 1 ER2566 ref numbers oriA 3way	16509	16509	1	1	16509	16509		none		SNP (transversion)
NC_012971 ori at dnaA (modified) (bases 1 to 661950)	A	Polymorphism	16509	16509	Variants: LCB 1 BL21(DE3) ref numbers oriA 3way	16509	16509	1	1	16509	16509		none		SNP (transversion)
MG1655 - NC_000913 ori at dnaA (bases 1 to 635510)	bglH CDS	CDS	16883	18499		16875	18491	1617	1617	16875	18491	b3720	reverse	CDS
MG1655 - NC_000913 ori at dnaA (bases 1 to 635510)	bglH gene	gene	16883	18499		16875	18491	1617	1617	16875	18491	b3720	reverse	gene
ER2566_v3 Annotated circ rev ori at dnaA (reversed) (bases 1 to 661949)	yieC CDS	cds	16883	18499		16883	18499	1617	1617	16883	18499	ECD_03604	reverse	CDS
ER2566_v3 Annotated circ rev ori at dnaA (reversed) (bases 1 to 661949)	yieC gene	gene	16883	18499		16883	18499	1617	1617	16883	18499	ECD_03604	reverse	gene
NC_012971 ori at dnaA (modified) (bases 1 to 661950)	yieC CDS	CDS	16883	18499		16883	18499	1617	1617	16883	18499	ECD_03604	reverse	CDS
NC_012971 ori at dnaA (modified) (bases 1 to 661950)	yieC gene	gene	16883	18499		16883	18499	1617	1617	16883	18499	ECD_03604	reverse	gene
MG1655 - NC_000913 ori at dnaA (bases 1 to 635510)	G	Polymorphism	16940	16940	Variants: LCB 1 MG1655 ref numbers oriA 3way	16932	16932	1	1	16932	16932	b3720	none		SNP (transition)		520	None
ER2566_v3 Annotated circ rev ori at dnaA (reversed) (bases 1 to 661949)	A	Polymorphism	16940	16940	Variants: LCB 1 ER2566 ref numbers oriA 3way	16940	16940	1	1	16940	16940		none		SNP (transition)
NC_012971 ori at dnaA (modified) (bases 1 to 661950)	A	Polymorphism	16940	16940	Variants: LCB 1 BL21(DE3) ref numbers oriA 3way	16940	16940	1	1	16940	16940		none		SNP (transition)
MG1655 - NC_000913 ori at dnaA (bases 1 to 635510)	T	Polymorphism	17201	17201	Variants: LCB 1 MG1655 ref numbers oriA 3way	17193	17193	1	1	17193	17193	b3720	none		SNP (transversion)		433	None
ER2566_v3 Annotated circ rev ori at dnaA (reversed) (bases 1 to 661949)	G	Polymorphism	17201	17201	Variants: LCB 1 ER2566 ref numbers oriA 3way	17201	17201	1	1	17201	17201		none		SNP (transversion)
NC_012971 ori at dnaA (modified) (bases 1 to 661950)	G	Polymorphism	17201	17201	Variants: LCB 1 BL21(DE3) ref numbers oriA 3way	17201	17201	1	1	17201	17201		none		SNP (transversion)
MG1655 - NC_000913 ori at dnaA (bases 1 to 635510)	A	Polymorphism	17217	17217	Variants: LCB 1 MG1655 ref numbers oriA 3way	17209	17209	1	1	17209	17209	b3720	none		SNP (transversion)	S -> I	428	Substitution
ER2566_v3 Annotated circ rev ori at dnaA (reversed) (bases 1 to 661949)	C	Polymorphism	17217	17217	Variants: LCB 1 ER2566 ref numbers oriA 3way	17217	17217	1	1	17217	17217		none		SNP (transversion)
NC_012971 ori at dnaA (modified) (bases 1 to 661950)	C	Polymorphism	17217	17217	Variants: LCB 1 BL21(DE3) ref numbers oriA 3way	17217	17217	1	1	17217	17217		none		SNP (transversion)
MG1655 - NC_000913 ori at dnaA (bases 1 to 635510)	A	Polymorphism	17222	17222	Variants: LCB 1 MG1655 ref numbers oriA 3way	17214	17214	1	1	17214	17214	b3720	none		SNP (transversion)		426	None
ER2566_v3 Annotated circ rev ori at dnaA (reversed) (bases 1 to 661949)	T	Polymorphism	17222	17222	Variants: LCB 1 ER2566 ref numbers oriA 3way	17222	17222	1	1	17222	17222		none		SNP (transversion)
NC_012971 ori at dnaA (modified) (bases 1 to 661950)	T	Polymorphism	17222	17222	Variants: LCB 1 BL21(DE3) ref numbers oriA 3way	17222	17222	1	1	17222	17222		none		SNP (transversion)
MG1655 - NC_000913 ori at dnaA (bases 1 to 635510)	C	Polymorphism	17258	17258	Variants: LCB 1 MG1655 ref numbers oriA 3way	17250	17250	1	1	17250	17250	b3720	none		SNP (transition)		414	None
ER2566_v3 Annotated circ rev ori at dnaA (reversed) (bases 1 to 661949)	T	Polymorphism	17258	17258	Variants: LCB 1 ER2566 ref numbers oriA 3way	17258	17258	1	1	17258	17258		none		SNP (transition)
NC_012971 ori at dnaA (modified) (bases 1 to 661950)	T	Polymorphism	17258	17258	Variants: LCB 1 BL21(DE3) ref numbers oriA 3way	17258	17258	1	1	17258	17258		none		SNP (transition)
MG1655 - NC_000913 ori at dnaA (bases 1 to 635510)	A	Polymorphism	17264	17264	Variants: LCB 1 MG1655 ref numbers oriA 3way	17256	17256	1	1	17256	17256	b3720	none		SNP (transition)		412	None
ER2566_v3 Annotated circ rev ori at dnaA (reversed) (bases 1 to 661949)	G	Polymorphism	17264	17264	Variants: LCB 1 ER2566 ref numbers oriA 3way	17264	17264	1	1	17264	17264		none		SNP (transition)
NC_012971 ori at dnaA (modified) (bases 1 to 661950)	G	Polymorphism	17264	17264	Variants: LCB 1 BL21(DE3) ref numbers oriA 3way	17264	17264	1	1	17264	17264		none		SNP (transition)
MG1655 - NC_000913 ori at dnaA (bases 1 to 635510)	G	Polymorphism	17276	17276	Variants: LCB 1 MG1655 ref numbers oriA 3way	17268	17268	1	1	17268	17268	b3720	none		SNP (transition)		408	None
ER2566_v3 Annotated circ rev ori at dnaA (reversed) (bases 1 to 661949)	A	Polymorphism	17276	17276	Variants: LCB 1 ER2566 ref numbers oriA 3way	17276	17276	1	1	17276	17276		none		SNP (transition)
NC_012971 ori at dnaA (modified) (bases 1 to 661950)	A	Polymorphism	17276	17276	Variants: LCB 1 BL21(DE3) ref numbers oriA 3way	17276	17276	1	1	17276	17276		none		SNP (transition)
MG1655 - NC_000913 ori at dnaA (bases 1 to 635510)	G	Polymorphism	17297	17297	Variants: LCB 1 MG1655 ref numbers oriA 3way	17289	17289	1	1	17289	17289	b3720	none		SNP (transition)		401	None
ER2566_v3 Annotated circ rev ori at dnaA (reversed) (bases 1 to 661949)	A	Polymorphism	17297	17297	Variants: LCB 1 ER2566 ref numbers oriA 3way	17297	17297	1	1	17297	17297		none		SNP (transition)
NC_012971 ori at dnaA (modified) (bases 1 to 661950)	A	Polymorphism	17297	17297	Variants: LCB 1 BL21(DE3) ref numbers oriA 3way	17297	17297	1	1	17297	17297		none		SNP (transition)
MG1655 - NC_000913 ori at dnaA (bases 1 to 635510)	A	Polymorphism	17306	17306	Variants: LCB 1 MG1655 ref numbers oriA 3way	17298	17298	1	1	17298	17298	b3720	none		SNP (transversion)		398	None
ER2566_v3 Annotated circ rev ori at dnaA (reversed) (bases 1 to 661949)	T	Polymorphism	17306	17306	Variants: LCB 1 ER2566 ref numbers oriA 3way	17306	17306	1	1	17306	17306		none		SNP (transversion)
NC_012971 ori at dnaA (modified) (bases 1 to 661950)	T	Polymorphism	17306	17306	Variants: LCB 1 BL21(DE3) ref numbers oriA 3way	17306	17306	1	1	17306	17306		none		SNP (transversion)
MG1655 - NC_000913 ori at dnaA (bases 1 to 635510)	T	Polymorphism	17309	17309	Variants: LCB 1 MG1655 ref numbers oriA 3way	17301	17301	1	1	17301	17301	b3720	none		SNP (transition)		397	None
ER2566_v3 Annotated circ rev ori at dnaA (reversed) (bases 1 to 661949)	C	Polymorphism	17309	17309	Variants: LCB 1 ER2566 ref numbers oriA 3way	17309	17309	1	1	17309	17309		none		SNP (transition)
NC_012971 ori at dnaA (modified) (bases 1 to 661950)	C	Polymorphism	17309	17309	Variants: LCB 1 BL21(DE3) ref numbers oriA 3way	17309	17309	1	1	17309	17309		none		SNP (transition)
MG1655 - NC_000913 ori at dnaA (bases 1 to 635510)	A	Polymorphism	17411	17411	Variants: LCB 1 MG1655 ref numbers oriA 3way	17403	17403	1	1	17403	17403	b3720	none		SNP (transition)		363	None
ER2566_v3 Annotated circ rev ori at dnaA (reversed) (bases 1 to 661949)	G	Polymorphism	17411	17411	Variants: LCB 1 ER2566 ref numbers oriA 3way	17411	17411	1	1	17411	17411		none		SNP (transition)
NC_012971 ori at dnaA (modified) (bases 1 to 661950)	G	Polymorphism	17411	17411	Variants: LCB 1 BL21(DE3) ref numbers oriA 3way	17411	17411	1	1	17411	17411		none		SNP (transition)
MG1655 - NC_000913 ori at dnaA (bases 1 to 635510)	G	Polymorphism	17471	17471	Variants: LCB 1 MG1655 ref numbers oriA 3way	17463	17463	1	1	17463	17463	b3720	none		SNP (transition)		343	None
ER2566_v3 Annotated circ rev ori at dnaA (reversed) (bases 1 to 661949)	A	Polymorphism	17471	17471	Variants: LCB 1 ER2566 ref numbers oriA 3way	17471	17471	1	1	17471	17471		none		SNP (transition)
NC_012971 ori at dnaA (modified) (bases 1 to 661950)	A	Polymorphism	17471	17471	Variants: LCB 1 BL21(DE3) ref numbers oriA 3way	17471	17471	1	1	17471	17471		none		SNP (transition)
MG1655 - NC_000913 ori at dnaA (bases 1 to 635510)	C	Polymorphism	17564	17564	Variants: LCB 1 MG1655 ref numbers oriA 3way	17556	17556	1	1	17556	17556	b3720	none		SNP (transition)		312	None
ER2566_v3 Annotated circ rev ori at dnaA (reversed) (bases 1 to 661949)	T	Polymorphism	17564	17564	Variants: LCB 1 ER2566 ref numbers oriA 3way	17564	17564	1	1	17564	17564		none		SNP (transition)
NC_012971 ori at dnaA (modified) (bases 1 to 661950)	T	Polymorphism	17564	17564	Variants: LCB 1 BL21(DE3) ref numbers oriA 3way	17564	17564	1	1	17564	17564		none		SNP (transition)
MG1655 - NC_000913 ori at dnaA (bases 1 to 635510)	C	Polymorphism	17576	17576	Variants: LCB 1 MG1655 ref numbers oriA 3way	17568	17568	1	1	17568	17568	b3720	none		SNP (transversion)		308	None
ER2566_v3 Annotated circ rev ori at dnaA (reversed) (bases 1 to 661949)	G	Polymorphism	17576	17576	Variants: LCB 1 ER2566 ref numbers oriA 3way	17576	17576	1	1	17576	17576		none		SNP (transversion)
NC_012971 ori at dnaA (modified) (bases 1 to 661950)	G	Polymorphism	17576	17576	Variants: LCB 1 BL21(DE3) ref numbers oriA 3way	17576	17576	1	1	17576	17576		none		SNP (transversion)
MG1655 - NC_000913 ori at dnaA (bases 1 to 635510)	A	Polymorphism	17618	17618	Variants: LCB 1 MG1655 ref numbers oriA 3way	17610	17610	1	1	17610	17610	b3720	none		SNP (transition)		294	None
ER2566_v3 Annotated circ rev ori at dnaA (reversed) (bases 1 to 661949)	G	Polymorphism	17618	17618	Variants: LCB 1 ER2566 ref numbers oriA 3way	17618	17618	1	1	17618	17618		none		SNP (transition)
NC_012971 ori at dnaA (modified) (bases 1 to 661950)	G	Polymorphism	17618	17618	Variants: LCB 1 BL21(DE3) ref numbers oriA 3way	17618	17618	1	1	17618	17618		none		SNP (transition)
MG1655 - NC_000913 ori at dnaA (bases 1 to 635510)	C	Polymorphism	17771	17771	Variants: LCB 1 MG1655 ref numbers oriA 3way	17763	17763	1	1	17763	17763	b3720	none		SNP (transversion)		243	None
ER2566_v3 Annotated circ rev ori at dnaA (reversed) (bases 1 to 661949)	A	Polymorphism	17771	17771	Variants: LCB 1 ER2566 ref numbers oriA 3way	17771	17771	1	1	17771	17771		none		SNP (transversion)
NC_012971 ori at dnaA (modified) (bases 1 to 661950)	A	Polymorphism	17771	17771	Variants: LCB 1 BL21(DE3) ref numbers oriA 3way	17771	17771	1	1	17771	17771		none		SNP (transversion)
MG1655 - NC_000913 ori at dnaA (bases 1 to 635510)	A	Polymorphism	17883	17883	Variants: LCB 1 MG1655 ref numbers oriA 3way	17875	17875	1	1	17875	17875	b3720	none		SNP (transversion)	Y -> F	206	Substitution
ER2566_v3 Annotated circ rev ori at dnaA (reversed) (bases 1 to 661949)	T	Polymorphism	17883	17883	Variants: LCB 1 ER2566 ref numbers oriA 3way	17883	17883	1	1	17883	17883		none		SNP (transversion)
NC_012971 ori at dnaA (modified) (bases 1 to 661950)	T	Polymorphism	17883	17883	Variants: LCB 1 BL21(DE3) ref numbers oriA 3way	17883	17883	1	1	17883	17883		none		SNP (transversion)
MG1655 - NC_000913 ori at dnaA (bases 1 to 635510)	T	Polymorphism	17921	17921	Variants: LCB 1 MG1655 ref numbers oriA 3way	17913	17913	1	1	17913	17913	b3720	none		SNP (transversion)		193	None
ER2566_v3 Annotated circ rev ori at dnaA (reversed) (bases 1 to 661949)	A	Polymorphism	17921	17921	Variants: LCB 1 ER2566 ref numbers oriA 3way	17921	17921	1	1	17921	17921		none		SNP (transversion)
NC_012971 ori at dnaA (modified) (bases 1 to 661950)	A	Polymorphism	17921	17921	Variants: LCB 1 BL21(DE3) ref numbers oriA 3way	17921	17921	1	1	17921	17921		none		SNP (transversion)
MG1655 - NC_000913 ori at dnaA (bases 1 to 635510)	C	Polymorphism	18149	18149	Variants: LCB 1 MG1655 ref numbers oriA 3way	18141	18141	1	1	18141	18141	b3720	none		SNP (transition)		117	None
ER2566_v3 Annotated circ rev ori at dnaA (reversed) (bases 1 to 661949)	T	Polymorphism	18149	18149	Variants: LCB 1 ER2566 ref numbers oriA 3way	18149	18149	1	1	18149	18149		none		SNP (transition)
NC_012971 ori at dnaA (modified) (bases 1 to 661950)	T	Polymorphism	18149	18149	Variants: LCB 1 BL21(DE3) ref numbers oriA 3way	18149	18149	1	1	18149	18149		none		SNP (transition)
MG1655 - NC_000913 ori at dnaA (bases 1 to 635510)	T	Polymorphism	18326	18326	Variants: LCB 1 MG1655 ref numbers oriA 3way	18318	18318	1	1	18318	18318	b3720	none		SNP (transition)		58	None
ER2566_v3 Annotated circ rev ori at dnaA (reversed) (bases 1 to 661949)	C	Polymorphism	18326	18326	Variants: LCB 1 ER2566 ref numbers oriA 3way	18326	18326	1	1	18326	18326		none		SNP (transition)
NC_012971 ori at dnaA (modified) (bases 1 to 661950)	C	Polymorphism	18326	18326	Variants: LCB 1 BL21(DE3) ref numbers oriA 3way	18326	18326	1	1	18326	18326		none		SNP (transition)
MG1655 - NC_000913 ori at dnaA (bases 1 to 635510)	T	Polymorphism	18383	18383	Variants: LCB 1 MG1655 ref numbers oriA 3way	18375	18375	1	1	18375	18375	b3720	none		SNP (transition)		39	None
ER2566_v3 Annotated circ rev ori at dnaA (reversed) (bases 1 to 661949)	C	Polymorphism	18383	18383	Variants: LCB 1 ER2566 ref numbers oriA 3way	18383	18383	1	1	18383	18383		none		SNP (transition)
NC_012971 ori at dnaA (modified) (bases 1 to 661950)	C	Polymorphism	18383	18383	Variants: LCB 1 BL21(DE3) ref numbers oriA 3way	18383	18383	1	1	18383	18383		none		SNP (transition)
MG1655 - NC_000913 ori at dnaA (bases 1 to 635510)	T	Polymorphism	18534	18534	Variants: LCB 1 MG1655 ref numbers oriA 3way	18526	18526	1	1	18526	18526		none		SNP (transition)
ER2566_v3 Annotated circ rev ori at dnaA (reversed) (bases 1 to 661949)	C	Polymorphism	18534	18534	Variants: LCB 1 ER2566 ref numbers oriA 3way	18534	18534	1	1	18534	18534		none		SNP (transition)
NC_012971 ori at dnaA (modified) (bases 1 to 661950)	C	Polymorphism	18534	18534	Variants: LCB 1 BL21(DE3) ref numbers oriA 3way	18534	18534	1	1	18534	18534		none		SNP (transition)
MG1655 - NC_000913 ori at dnaA (bases 1 to 635510)	bglB CDS	CDS	18568	19980		18560	19972	1413	1413	18560	19972	b3721	reverse	CDS
MG1655 - NC_000913 ori at dnaA (bases 1 to 635510)	bglB gene	gene	18568	19980		18560	19972	1413	1413	18560	19972	b3721	reverse	gene
MG1655 - NC_000913 ori at dnaA (bases 1 to 635510)	T	Polymorphism	18581	18581	Variants: LCB 1 MG1655 ref numbers oriA 3way	18573	18573	1	1	18573	18573	b3721	none		SNP (transversion)	I -> N	467	Substitution
ER2566_v3 Annotated circ rev ori at dnaA (reversed) (bases 1 to 661949)	A	Polymorphism	18581	18581	Variants: LCB 1 ER2566 ref numbers oriA 3way	18581	18581	1	1	18581	18581		none		SNP (transversion)
NC_012971 ori at dnaA (modified) (bases 1 to 661950)	A	Polymorphism	18581	18581	Variants: LCB 1 BL21(DE3) ref numbers oriA 3way	18581	18581	1	1	18581	18581		none		SNP (transversion)
ER2566_v3 Annotated circ rev ori at dnaA (reversed) (bases 1 to 661949)	bglB CDS	cds	18585	19980		18585	19979	1395	1396	18585	19979	ECD_03605	reverse	CDS
ER2566_v3 Annotated circ rev ori at dnaA (reversed) (bases 1 to 661949)	bglB gene	gene	18585	19980		18585	19979	1395	1396	18585	19979	ECD_03605	reverse	gene
NC_012971 ori at dnaA (modified) (bases 1 to 661950)	bglB CDS	CDS	18585	19980		18585	19979	1395	1396	18585	19979	ECD_03605	reverse	CDS
NC_012971 ori at dnaA (modified) (bases 1 to 661950)	bglB gene	gene	18585	19980		18585	19979	1395	1396	18585	19979	ECD_03605	reverse	gene
MG1655 - NC_000913 ori at dnaA (bases 1 to 635510)		Polymorphism	18588	18588	Variants: LCB 1 MG1655 ref numbers oriA 3way	18580	18580	1	1	18580	18580	b3721	none		Deletion (tandem repeat)		465	Frame Shift
ER2566_v3 Annotated circ rev ori at dnaA (reversed) (bases 1 to 661949)	T	Polymorphism	18588	18588	Variants: LCB 1 ER2566 ref numbers oriA 3way	18588	18588	0	1	18588	18587		none		Insertion (tandem repeat)
NC_012971 ori at dnaA (modified) (bases 1 to 661950)	T	Polymorphism	18588	18587	Variants: LCB 1 BL21(DE3) ref numbers oriA 3way	18588	18587	0	0	18588	18587		none		Insertion (tandem repeat)
MG1655 - NC_000913 ori at dnaA (bases 1 to 635510)	T	Polymorphism	18613	18613	Variants: LCB 1 MG1655 ref numbers oriA 3way	18605	18605	1	1	18605	18605	b3721	none		SNP (transition)		456	None
ER2566_v3 Annotated circ rev ori at dnaA (reversed) (bases 1 to 661949)	C	Polymorphism	18613	18613	Variants: LCB 1 ER2566 ref numbers oriA 3way	18612	18612	1	1	18612	18612		none		SNP (transition)
NC_012971 ori at dnaA (modified) (bases 1 to 661950)	C	Polymorphism	18613	18613	Variants: LCB 1 BL21(DE3) ref numbers oriA 3way	18612	18612	1	1	18612	18612		none		SNP (transition)
MG1655 - NC_000913 ori at dnaA (bases 1 to 635510)	T	Polymorphism	18622	18622	Variants: LCB 1 MG1655 ref numbers oriA 3way	18614	18614	1	1	18614	18614	b3721	none		SNP (transition)		453	None
ER2566_v3 Annotated circ rev ori at dnaA (reversed) (bases 1 to 661949)	C	Polymorphism	18622	18622	Variants: LCB 1 ER2566 ref numbers oriA 3way	18621	18621	1	1	18621	18621		none		SNP (transition)
NC_012971 ori at dnaA (modified) (bases 1 to 661950)	C	Polymorphism	18622	18622	Variants: LCB 1 BL21(DE3) ref numbers oriA 3way	18621	18621	1	1	18621	18621		none		SNP (transition)
MG1655 - NC_000913 ori at dnaA (bases 1 to 635510)	A	Polymorphism	18649	18649	Variants: LCB 1 MG1655 ref numbers oriA 3way	18641	18641	1	1	18641	18641	b3721	none		SNP (transition)		444	None
ER2566_v3 Annotated circ rev ori at dnaA (reversed) (bases 1 to 661949)	G	Polymorphism	18649	18649	Variants: LCB 1 ER2566 ref numbers oriA 3way	18648	18648	1	1	18648	18648		none		SNP (transition)
NC_012971 ori at dnaA (modified) (bases 1 to 661950)	G	Polymorphism	18649	18649	Variants: LCB 1 BL21(DE3) ref numbers oriA 3way	18648	18648	1	1	18648	18648		none		SNP (transition)
MG1655 - NC_000913 ori at dnaA (bases 1 to 635510)	C	Polymorphism	18652	18652	Variants: LCB 1 MG1655 ref numbers oriA 3way	18644	18644	1	1	18644	18644	b3721	none		SNP (transition)		443	None
ER2566_v3 Annotated circ rev ori at dnaA (reversed) (bases 1 to 661949)	T	Polymorphism	18652	18652	Variants: LCB 1 ER2566 ref numbers oriA 3way	18651	18651	1	1	18651	18651		none		SNP (transition)
NC_012971 ori at dnaA (modified) (bases 1 to 661950)	T	Polymorphism	18652	18652	Variants: LCB 1 BL21(DE3) ref numbers oriA 3way	18651	18651	1	1	18651	18651		none		SNP (transition)
MG1655 - NC_000913 ori at dnaA (bases 1 to 635510)	T	Polymorphism	19105	19105	Variants: LCB 1 MG1655 ref numbers oriA 3way	19097	19097	1	1	19097	19097	b3721	none		SNP (transversion)		292	None
ER2566_v3 Annotated circ rev ori at dnaA (reversed) (bases 1 to 661949)	G	Polymorphism	19105	19105	Variants: LCB 1 ER2566 ref numbers oriA 3way	19104	19104	1	1	19104	19104		none		SNP (transversion)
NC_012971 ori at dnaA (modified) (bases 1 to 661950)	G	Polymorphism	19105	19105	Variants: LCB 1 BL21(DE3) ref numbers oriA 3way	19104	19104	1	1	19104	19104		none		SNP (transversion)
MG1655 - NC_000913 ori at dnaA (bases 1 to 635510)	A	Polymorphism	19108	19108	Variants: LCB 1 MG1655 ref numbers oriA 3way	19100	19100	1	1	19100	19100	b3721	none		SNP (transition)		291	None
ER2566_v3 Annotated circ rev ori at dnaA (reversed) (bases 1 to 661949)	G	Polymorphism	19108	19108	Variants: LCB 1 ER2566 ref numbers oriA 3way	19107	19107	1	1	19107	19107		none		SNP (transition)
NC_012971 ori at dnaA (modified) (bases 1 to 661950)	G	Polymorphism	19108	19108	Variants: LCB 1 BL21(DE3) ref numbers oriA 3way	19107	19107	1	1	19107	19107		none		SNP (transition)
MG1655 - NC_000913 ori at dnaA (bases 1 to 635510)	T	Polymorphism	19332	19332	Variants: LCB 1 MG1655 ref numbers oriA 3way	19324	19324	1	1	19324	19324	b3721	none		SNP (transversion)	L -> I	217	Substitution
ER2566_v3 Annotated circ rev ori at dnaA (reversed) (bases 1 to 661949)	G	Polymorphism	19332	19332	Variants: LCB 1 ER2566 ref numbers oriA 3way	19331	19331	1	1	19331	19331		none		SNP (transversion)
NC_012971 ori at dnaA (modified) (bases 1 to 661950)	G	Polymorphism	19332	19332	Variants: LCB 1 BL21(DE3) ref numbers oriA 3way	19331	19331	1	1	19331	19331		none		SNP (transversion)
MG1655 - NC_000913 ori at dnaA (bases 1 to 635510)	A	Polymorphism	19381	19381	Variants: LCB 1 MG1655 ref numbers oriA 3way	19373	19373	1	1	19373	19373	b3721	none		SNP (transition)		200	None
ER2566_v3 Annotated circ rev ori at dnaA (reversed) (bases 1 to 661949)	G	Polymorphism	19381	19381	Variants: LCB 1 ER2566 ref numbers oriA 3way	19380	19380	1	1	19380	19380		none		SNP (transition)
NC_012971 ori at dnaA (modified) (bases 1 to 661950)	G	Polymorphism	19381	19381	Variants: LCB 1 BL21(DE3) ref numbers oriA 3way	19380	19380	1	1	19380	19380		none		SNP (transition)
MG1655 - NC_000913 ori at dnaA (bases 1 to 635510)	C	Polymorphism	19387	19387	Variants: LCB 1 MG1655 ref numbers oriA 3way	19379	19379	1	1	19379	19379	b3721	none		SNP (transversion)		198	None
ER2566_v3 Annotated circ rev ori at dnaA (reversed) (bases 1 to 661949)	A	Polymorphism	19387	19387	Variants: LCB 1 ER2566 ref numbers oriA 3way	19386	19386	1	1	19386	19386		none		SNP (transversion)
NC_012971 ori at dnaA (modified) (bases 1 to 661950)	A	Polymorphism	19387	19387	Variants: LCB 1 BL21(DE3) ref numbers oriA 3way	19386	19386	1	1	19386	19386		none		SNP (transversion)
MG1655 - NC_000913 ori at dnaA (bases 1 to 635510)	A	Polymorphism	19459	19459	Variants: LCB 1 MG1655 ref numbers oriA 3way	19451	19451	1	1	19451	19451	b3721	none		SNP (transition)		174	None
ER2566_v3 Annotated circ rev ori at dnaA (reversed) (bases 1 to 661949)	G	Polymorphism	19459	19459	Variants: LCB 1 ER2566 ref numbers oriA 3way	19458	19458	1	1	19458	19458		none		SNP (transition)
NC_012971 ori at dnaA (modified) (bases 1 to 661950)	G	Polymorphism	19459	19459	Variants: LCB 1 BL21(DE3) ref numbers oriA 3way	19458	19458	1	1	19458	19458		none		SNP (transition)
MG1655 - NC_000913 ori at dnaA (bases 1 to 635510)	T	Polymorphism	19489	19489	Variants: LCB 1 MG1655 ref numbers oriA 3way	19481	19481	1	1	19481	19481	b3721	none		SNP (transition)		164	None
ER2566_v3 Annotated circ rev ori at dnaA (reversed) (bases 1 to 661949)	C	Polymorphism	19489	19489	Variants: LCB 1 ER2566 ref numbers oriA 3way	19488	19488	1	1	19488	19488		none		SNP (transition)
NC_012971 ori at dnaA (modified) (bases 1 to 661950)	C	Polymorphism	19489	19489	Variants: LCB 1 BL21(DE3) ref numbers oriA 3way	19488	19488	1	1	19488	19488		none		SNP (transition)
MG1655 - NC_000913 ori at dnaA (bases 1 to 635510)	G	Polymorphism	19507	19507	Variants: LCB 1 MG1655 ref numbers oriA 3way	19499	19499	1	1	19499	19499	b3721	none		SNP (transition)		158	None
ER2566_v3 Annotated circ rev ori at dnaA (reversed) (bases 1 to 661949)	A	Polymorphism	19507	19507	Variants: LCB 1 ER2566 ref numbers oriA 3way	19506	19506	1	1	19506	19506		none		SNP (transition)
NC_012971 ori at dnaA (modified) (bases 1 to 661950)	A	Polymorphism	19507	19507	Variants: LCB 1 BL21(DE3) ref numbers oriA 3way	19506	19506	1	1	19506	19506		none		SNP (transition)
MG1655 - NC_000913 ori at dnaA (bases 1 to 635510)	C	Polymorphism	19552	19552	Variants: LCB 1 MG1655 ref numbers oriA 3way	19544	19544	1	1	19544	19544	b3721	none		SNP (transition)		143	None
ER2566_v3 Annotated circ rev ori at dnaA (reversed) (bases 1 to 661949)	T	Polymorphism	19552	19552	Variants: LCB 1 ER2566 ref numbers oriA 3way	19551	19551	1	1	19551	19551		none		SNP (transition)
NC_012971 ori at dnaA (modified) (bases 1 to 661950)	T	Polymorphism	19552	19552	Variants: LCB 1 BL21(DE3) ref numbers oriA 3way	19551	19551	1	1	19551	19551		none		SNP (transition)
MG1655 - NC_000913 ori at dnaA (bases 1 to 635510)	G	Polymorphism	19694	19694	Variants: LCB 1 MG1655 ref numbers oriA 3way	19686	19686	1	1	19686	19686	b3721	none		SNP (transition)	V -> A	96	Substitution
ER2566_v3 Annotated circ rev ori at dnaA (reversed) (bases 1 to 661949)	A	Polymorphism	19694	19694	Variants: LCB 1 ER2566 ref numbers oriA 3way	19693	19693	1	1	19693	19693		none		SNP (transition)
NC_012971 ori at dnaA (modified) (bases 1 to 661950)	A	Polymorphism	19694	19694	Variants: LCB 1 BL21(DE3) ref numbers oriA 3way	19693	19693	1	1	19693	19693		none		SNP (transition)
MG1655 - NC_000913 ori at dnaA (bases 1 to 635510)	C	Polymorphism	19706	19706	Variants: LCB 1 MG1655 ref numbers oriA 3way	19698	19698	1	1	19698	19698	b3721	none		SNP (transition)	Q -> R	92	Substitution
ER2566_v3 Annotated circ rev ori at dnaA (reversed) (bases 1 to 661949)	T	Polymorphism	19706	19706	Variants: LCB 1 ER2566 ref numbers oriA 3way	19705	19705	1	1	19705	19705		none		SNP (transition)
NC_012971 ori at dnaA (modified) (bases 1 to 661950)	T	Polymorphism	19706	19706	Variants: LCB 1 BL21(DE3) ref numbers oriA 3way	19705	19705	1	1	19705	19705		none		SNP (transition)
MG1655 - NC_000913 ori at dnaA (bases 1 to 635510)	A	Polymorphism	19861	19861	Variants: LCB 1 MG1655 ref numbers oriA 3way	19853	19853	1	1	19853	19853	b3721	none		SNP (transversion)		40	None
ER2566_v3 Annotated circ rev ori at dnaA (reversed) (bases 1 to 661949)	T	Polymorphism	19861	19861	Variants: LCB 1 ER2566 ref numbers oriA 3way	19860	19860	1	1	19860	19860		none		SNP (transversion)
NC_012971 ori at dnaA (modified) (bases 1 to 661950)	T	Polymorphism	19861	19861	Variants: LCB 1 BL21(DE3) ref numbers oriA 3way	19860	19860	1	1	19860	19860		none		SNP (transversion)
MG1655 - NC_000913 ori at dnaA (bases 1 to 635510)	TA	Polymorphism	19890	19891	Variants: LCB 1 MG1655 ref numbers oriA 3way	19882	19883	2	2	19882	19883	b3721	none		Substitution	IS -> IT	30	Substitution
ER2566_v3 Annotated circ rev ori at dnaA (reversed) (bases 1 to 661949)	AG	Polymorphism	19890	19891	Variants: LCB 1 ER2566 ref numbers oriA 3way	19889	19890	2	2	19889	19890		none		Substitution
NC_012971 ori at dnaA (modified) (bases 1 to 661950)	AG	Polymorphism	19890	19891	Variants: LCB 1 BL21(DE3) ref numbers oriA 3way	19889	19890	2	2	19889	19890		none		Substitution
MG1655 - NC_000913 ori at dnaA (bases 1 to 635510)	A	Polymorphism	19910	19910	Variants: LCB 1 MG1655 ref numbers oriA 3way	19902	19902	1	1	19902	19902	b3721	none		SNP (transversion)	Q -> L	24	Substitution
ER2566_v3 Annotated circ rev ori at dnaA (reversed) (bases 1 to 661949)	T	Polymorphism	19910	19910	Variants: LCB 1 ER2566 ref numbers oriA 3way	19909	19909	1	1	19909	19909		none		SNP (transversion)
NC_012971 ori at dnaA (modified) (bases 1 to 661950)	T	Polymorphism	19910	19910	Variants: LCB 1 BL21(DE3) ref numbers oriA 3way	19909	19909	1	1	19909	19909		none		SNP (transversion)
MG1655 - NC_000913 ori at dnaA (bases 1 to 635510)	bglF CDS	CDS	19999	21876		19991	21868	1878	1878	19991	21868	b3722	reverse	CDS
MG1655 - NC_000913 ori at dnaA (bases 1 to 635510)	bglF gene	gene	19999	21876		19991	21868	1878	1878	19991	21868	b3722	reverse	gene
ER2566_v3 Annotated circ rev ori at dnaA (reversed) (bases 1 to 661949)	bglF CDS	cds	19999	21876		19998	21875	1878	1878	19998	21875	ECD_03606	reverse	CDS
ER2566_v3 Annotated circ rev ori at dnaA (reversed) (bases 1 to 661949)	bglF gene	gene	19999	21876		19998	21875	1878	1878	19998	21875	ECD_03606	reverse	gene
NC_012971 ori at dnaA (modified) (bases 1 to 661950)	bglF CDS	CDS	19999	21876		19998	21875	1878	1878	19998	21875	ECD_03606	reverse	CDS
NC_012971 ori at dnaA (modified) (bases 1 to 661950)	bglF gene	gene	19999	21876		19998	21875	1878	1878	19998	21875	ECD_03606	reverse	gene
MG1655 - NC_000913 ori at dnaA (bases 1 to 635510)	T	Polymorphism	20065	20065	Variants: LCB 1 MG1655 ref numbers oriA 3way	20057	20057	1	1	20057	20057	b3722	none		SNP (transition)		604	None
ER2566_v3 Annotated circ rev ori at dnaA (reversed) (bases 1 to 661949)	C	Polymorphism	20065	20065	Variants: LCB 1 ER2566 ref numbers oriA 3way	20064	20064	1	1	20064	20064		none		SNP (transition)
NC_012971 ori at dnaA (modified) (bases 1 to 661950)	C	Polymorphism	20065	20065	Variants: LCB 1 BL21(DE3) ref numbers oriA 3way	20064	20064	1	1	20064	20064		none		SNP (transition)
MG1655 - NC_000913 ori at dnaA (bases 1 to 635510)	C	Polymorphism	20106	20106	Variants: LCB 1 MG1655 ref numbers oriA 3way	20098	20098	1	1	20098	20098	b3722	none		SNP (transversion)	L -> V	591	Substitution
ER2566_v3 Annotated circ rev ori at dnaA (reversed) (bases 1 to 661949)	G	Polymorphism	20106	20106	Variants: LCB 1 ER2566 ref numbers oriA 3way	20105	20105	1	1	20105	20105		none		SNP (transversion)
NC_012971 ori at dnaA (modified) (bases 1 to 661950)	G	Polymorphism	20106	20106	Variants: LCB 1 BL21(DE3) ref numbers oriA 3way	20105	20105	1	1	20105	20105		none		SNP (transversion)
MG1655 - NC_000913 ori at dnaA (bases 1 to 635510)	G	Polymorphism	20356	20356	Variants: LCB 1 MG1655 ref numbers oriA 3way	20348	20348	1	1	20348	20348	b3722	none		SNP (transition)		507	None
ER2566_v3 Annotated circ rev ori at dnaA (reversed) (bases 1 to 661949)	A	Polymorphism	20356	20356	Variants: LCB 1 ER2566 ref numbers oriA 3way	20355	20355	1	1	20355	20355		none		SNP (transition)
NC_012971 ori at dnaA (modified) (bases 1 to 661950)	A	Polymorphism	20356	20356	Variants: LCB 1 BL21(DE3) ref numbers oriA 3way	20355	20355	1	1	20355	20355		none		SNP (transition)
MG1655 - NC_000913 ori at dnaA (bases 1 to 635510)	C	Polymorphism	20608	20608	Variants: LCB 1 MG1655 ref numbers oriA 3way	20600	20600	1	1	20600	20600	b3722	none		SNP (transition)		423	None
ER2566_v3 Annotated circ rev ori at dnaA (reversed) (bases 1 to 661949)	T	Polymorphism	20608	20608	Variants: LCB 1 ER2566 ref numbers oriA 3way	20607	20607	1	1	20607	20607		none		SNP (transition)
NC_012971 ori at dnaA (modified) (bases 1 to 661950)	T	Polymorphism	20608	20608	Variants: LCB 1 BL21(DE3) ref numbers oriA 3way	20607	20607	1	1	20607	20607		none		SNP (transition)
MG1655 - NC_000913 ori at dnaA (bases 1 to 635510)	C	Polymorphism	20626	20626	Variants: LCB 1 MG1655 ref numbers oriA 3way	20618	20618	1	1	20618	20618	b3722	none		SNP (transition)		417	None
ER2566_v3 Annotated circ rev ori at dnaA (reversed) (bases 1 to 661949)	T	Polymorphism	20626	20626	Variants: LCB 1 ER2566 ref numbers oriA 3way	20625	20625	1	1	20625	20625		none		SNP (transition)
NC_012971 ori at dnaA (modified) (bases 1 to 661950)	T	Polymorphism	20626	20626	Variants: LCB 1 BL21(DE3) ref numbers oriA 3way	20625	20625	1	1	20625	20625		none		SNP (transition)
MG1655 - NC_000913 ori at dnaA (bases 1 to 635510)	C	Polymorphism	20647	20647	Variants: LCB 1 MG1655 ref numbers oriA 3way	20639	20639	1	1	20639	20639	b3722	none		SNP (transition)		410	None
ER2566_v3 Annotated circ rev ori at dnaA (reversed) (bases 1 to 661949)	T	Polymorphism	20647	20647	Variants: LCB 1 ER2566 ref numbers oriA 3way	20646	20646	1	1	20646	20646		none		SNP (transition)
NC_012971 ori at dnaA (modified) (bases 1 to 661950)	T	Polymorphism	20647	20647	Variants: LCB 1 BL21(DE3) ref numbers oriA 3way	20646	20646	1	1	20646	20646		none		SNP (transition)
MG1655 - NC_000913 ori at dnaA (bases 1 to 635510)	A	Polymorphism	20665	20665	Variants: LCB 1 MG1655 ref numbers oriA 3way	20657	20657	1	1	20657	20657	b3722	none		SNP (transition)		404	None
ER2566_v3 Annotated circ rev ori at dnaA (reversed) (bases 1 to 661949)	G	Polymorphism	20665	20665	Variants: LCB 1 ER2566 ref numbers oriA 3way	20664	20664	1	1	20664	20664		none		SNP (transition)
NC_012971 ori at dnaA (modified) (bases 1 to 661950)	G	Polymorphism	20665	20665	Variants: LCB 1 BL21(DE3) ref numbers oriA 3way	20664	20664	1	1	20664	20664		none		SNP (transition)
MG1655 - NC_000913 ori at dnaA (bases 1 to 635510)	T	Polymorphism	20671	20671	Variants: LCB 1 MG1655 ref numbers oriA 3way	20663	20663	1	1	20663	20663	b3722	none		SNP (transition)		402	None
ER2566_v3 Annotated circ rev ori at dnaA (reversed) (bases 1 to 661949)	C	Polymorphism	20671	20671	Variants: LCB 1 ER2566 ref numbers oriA 3way	20670	20670	1	1	20670	20670		none		SNP (transition)
NC_012971 ori at dnaA (modified) (bases 1 to 661950)	C	Polymorphism	20671	20671	Variants: LCB 1 BL21(DE3) ref numbers oriA 3way	20670	20670	1	1	20670	20670		none		SNP (transition)
MG1655 - NC_000913 ori at dnaA (bases 1 to 635510)	G	Polymorphism	20689	20689	Variants: LCB 1 MG1655 ref numbers oriA 3way	20681	20681	1	1	20681	20681	b3722	none		SNP (transition)		396	None
ER2566_v3 Annotated circ rev ori at dnaA (reversed) (bases 1 to 661949)	A	Polymorphism	20689	20689	Variants: LCB 1 ER2566 ref numbers oriA 3way	20688	20688	1	1	20688	20688		none		SNP (transition)
NC_012971 ori at dnaA (modified) (bases 1 to 661950)	A	Polymorphism	20689	20689	Variants: LCB 1 BL21(DE3) ref numbers oriA 3way	20688	20688	1	1	20688	20688		none		SNP (transition)
MG1655 - NC_000913 ori at dnaA (bases 1 to 635510)	GCC	Polymorphism	20788	20790	Variants: LCB 1 MG1655 ref numbers oriA 3way	20780	20782	2	2	20780	20782	b3722	none		Substitution	S -> G	363	Substitution
ER2566_v3 Annotated circ rev ori at dnaA (reversed) (bases 1 to 661949)	A	Polymorphism	20788	20788	Variants: LCB 1 ER2566 ref numbers oriA 3way	20787	20787	1	1	20787	20787		none		SNP (transition)
NC_012971 ori at dnaA (modified) (bases 1 to 661950)	A	Polymorphism	20788	20788	Variants: LCB 1 BL21(DE3) ref numbers oriA 3way	20787	20787	1	1	20787	20787		none		SNP (transition)
ER2566_v3 Annotated circ rev ori at dnaA (reversed) (bases 1 to 661949)	T	Polymorphism	20790	20790	Variants: LCB 1 ER2566 ref numbers oriA 3way	20789	20789	1	1	20789	20789		none		SNP (transition)
NC_012971 ori at dnaA (modified) (bases 1 to 661950)	T	Polymorphism	20790	20790	Variants: LCB 1 BL21(DE3) ref numbers oriA 3way	20789	20789	1	1	20789	20789		none		SNP (transition)
MG1655 - NC_000913 ori at dnaA (bases 1 to 635510)	C	Polymorphism	20803	20803	Variants: LCB 1 MG1655 ref numbers oriA 3way	20795	20795	1	1	20795	20795	b3722	none		SNP (transition)		358	None
ER2566_v3 Annotated circ rev ori at dnaA (reversed) (bases 1 to 661949)	T	Polymorphism	20803	20803	Variants: LCB 1 ER2566 ref numbers oriA 3way	20802	20802	1	1	20802	20802		none		SNP (transition)
NC_012971 ori at dnaA (modified) (bases 1 to 661950)	T	Polymorphism	20803	20803	Variants: LCB 1 BL21(DE3) ref numbers oriA 3way	20802	20802	1	1	20802	20802		none		SNP (transition)
MG1655 - NC_000913 ori at dnaA (bases 1 to 635510)	G	Polymorphism	20809	20809	Variants: LCB 1 MG1655 ref numbers oriA 3way	20801	20801	1	1	20801	20801	b3722	none		SNP (transversion)		356	None
ER2566_v3 Annotated circ rev ori at dnaA (reversed) (bases 1 to 661949)	C	Polymorphism	20809	20809	Variants: LCB 1 ER2566 ref numbers oriA 3way	20808	20808	1	1	20808	20808		none		SNP (transversion)
NC_012971 ori at dnaA (modified) (bases 1 to 661950)	C	Polymorphism	20809	20809	Variants: LCB 1 BL21(DE3) ref numbers oriA 3way	20808	20808	1	1	20808	20808		none		SNP (transversion)
MG1655 - NC_000913 ori at dnaA (bases 1 to 635510)	T	Polymorphism	20812	20812	Variants: LCB 1 MG1655 ref numbers oriA 3way	20804	20804	1	1	20804	20804	b3722	none		SNP (transition)		355	None
ER2566_v3 Annotated circ rev ori at dnaA (reversed) (bases 1 to 661949)	C	Polymorphism	20812	20812	Variants: LCB 1 ER2566 ref numbers oriA 3way	20811	20811	1	1	20811	20811		none		SNP (transition)
NC_012971 ori at dnaA (modified) (bases 1 to 661950)	C	Polymorphism	20812	20812	Variants: LCB 1 BL21(DE3) ref numbers oriA 3way	20811	20811	1	1	20811	20811		none		SNP (transition)
MG1655 - NC_000913 ori at dnaA (bases 1 to 635510)	T	Polymorphism	21060	21060	Variants: LCB 1 MG1655 ref numbers oriA 3way	21052	21052	1	1	21052	21052	b3722	none		SNP (transversion)	L -> M	273	Substitution
ER2566_v3 Annotated circ rev ori at dnaA (reversed) (bases 1 to 661949)	G	Polymorphism	21060	21060	Variants: LCB 1 ER2566 ref numbers oriA 3way	21059	21059	1	1	21059	21059		none		SNP (transversion)
NC_012971 ori at dnaA (modified) (bases 1 to 661950)	G	Polymorphism	21060	21060	Variants: LCB 1 BL21(DE3) ref numbers oriA 3way	21059	21059	1	1	21059	21059		none		SNP (transversion)
MG1655 - NC_000913 ori at dnaA (bases 1 to 635510)	A	Polymorphism	21093	21093	Variants: LCB 1 MG1655 ref numbers oriA 3way	21085	21085	1	1	21085	21085	b3722	none		SNP (transition)		262	None
ER2566_v3 Annotated circ rev ori at dnaA (reversed) (bases 1 to 661949)	G	Polymorphism	21093	21093	Variants: LCB 1 ER2566 ref numbers oriA 3way	21092	21092	1	1	21092	21092		none		SNP (transition)
NC_012971 ori at dnaA (modified) (bases 1 to 661950)	G	Polymorphism	21093	21093	Variants: LCB 1 BL21(DE3) ref numbers oriA 3way	21092	21092	1	1	21092	21092		none		SNP (transition)
MG1655 - NC_000913 ori at dnaA (bases 1 to 635510)	G	Polymorphism	21516	21516	Variants: LCB 1 MG1655 ref numbers oriA 3way	21508	21508	1	1	21508	21508	b3722	none		SNP (transition)		121	None
ER2566_v3 Annotated circ rev ori at dnaA (reversed) (bases 1 to 661949)	A	Polymorphism	21516	21516	Variants: LCB 1 ER2566 ref numbers oriA 3way	21515	21515	1	1	21515	21515		none		SNP (transition)
NC_012971 ori at dnaA (modified) (bases 1 to 661950)	A	Polymorphism	21516	21516	Variants: LCB 1 BL21(DE3) ref numbers oriA 3way	21515	21515	1	1	21515	21515		none		SNP (transition)
MG1655 - NC_000913 ori at dnaA (bases 1 to 635510)	G	Polymorphism	21537	21537	Variants: LCB 1 MG1655 ref numbers oriA 3way	21529	21529	1	1	21529	21529	b3722	none		SNP (transition)		114	None
ER2566_v3 Annotated circ rev ori at dnaA (reversed) (bases 1 to 661949)	A	Polymorphism	21537	21537	Variants: LCB 1 ER2566 ref numbers oriA 3way	21536	21536	1	1	21536	21536		none		SNP (transition)
NC_012971 ori at dnaA (modified) (bases 1 to 661950)	A	Polymorphism	21537	21537	Variants: LCB 1 BL21(DE3) ref numbers oriA 3way	21536	21536	1	1	21536	21536		none		SNP (transition)
MG1655 - NC_000913 ori at dnaA (bases 1 to 635510)	C	Polymorphism	21601	21601	Variants: LCB 1 MG1655 ref numbers oriA 3way	21593	21593	1	1	21593	21593	b3722	none		SNP (transversion)	D -> E	92	Substitution
ER2566_v3 Annotated circ rev ori at dnaA (reversed) (bases 1 to 661949)	A	Polymorphism	21601	21601	Variants: LCB 1 ER2566 ref numbers oriA 3way	21600	21600	1	1	21600	21600		none		SNP (transversion)
NC_012971 ori at dnaA (modified) (bases 1 to 661950)	A	Polymorphism	21601	21601	Variants: LCB 1 BL21(DE3) ref numbers oriA 3way	21600	21600	1	1	21600	21600		none		SNP (transversion)
MG1655 - NC_000913 ori at dnaA (bases 1 to 635510)	C	Polymorphism	21635	21635	Variants: LCB 1 MG1655 ref numbers oriA 3way	21627	21627	1	1	21627	21627	b3722	none		SNP (transition)	D -> G	81	Substitution
ER2566_v3 Annotated circ rev ori at dnaA (reversed) (bases 1 to 661949)	T	Polymorphism	21635	21635	Variants: LCB 1 ER2566 ref numbers oriA 3way	21634	21634	1	1	21634	21634		none		SNP (transition)
NC_012971 ori at dnaA (modified) (bases 1 to 661950)	T	Polymorphism	21635	21635	Variants: LCB 1 BL21(DE3) ref numbers oriA 3way	21634	21634	1	1	21634	21634		none		SNP (transition)
MG1655 - NC_000913 ori at dnaA (bases 1 to 635510)	G	Polymorphism	21649	21649	Variants: LCB 1 MG1655 ref numbers oriA 3way	21641	21641	1	1	21641	21641	b3722	none		SNP (transition)		76	None
ER2566_v3 Annotated circ rev ori at dnaA (reversed) (bases 1 to 661949)	A	Polymorphism	21649	21649	Variants: LCB 1 ER2566 ref numbers oriA 3way	21648	21648	1	1	21648	21648		none		SNP (transition)
NC_012971 ori at dnaA (modified) (bases 1 to 661950)	A	Polymorphism	21649	21649	Variants: LCB 1 BL21(DE3) ref numbers oriA 3way	21648	21648	1	1	21648	21648		none		SNP (transition)
MG1655 - NC_000913 ori at dnaA (bases 1 to 635510)	A	Polymorphism	21706	21706	Variants: LCB 1 MG1655 ref numbers oriA 3way	21698	21698	1	1	21698	21698	b3722	none		SNP (transition)		57	None
ER2566_v3 Annotated circ rev ori at dnaA (reversed) (bases 1 to 661949)	G	Polymorphism	21706	21706	Variants: LCB 1 ER2566 ref numbers oriA 3way	21705	21705	1	1	21705	21705		none		SNP (transition)
NC_012971 ori at dnaA (modified) (bases 1 to 661950)	G	Polymorphism	21706	21706	Variants: LCB 1 BL21(DE3) ref numbers oriA 3way	21705	21705	1	1	21705	21705		none		SNP (transition)
MG1655 - NC_000913 ori at dnaA (bases 1 to 635510)	A	Polymorphism	21757	21757	Variants: LCB 1 MG1655 ref numbers oriA 3way	21749	21749	1	1	21749	21749	b3722	none		SNP (transversion)		40	None
ER2566_v3 Annotated circ rev ori at dnaA (reversed) (bases 1 to 661949)	T	Polymorphism	21757	21757	Variants: LCB 1 ER2566 ref numbers oriA 3way	21756	21756	1	1	21756	21756		none		SNP (transversion)
NC_012971 ori at dnaA (modified) (bases 1 to 661950)	T	Polymorphism	21757	21757	Variants: LCB 1 BL21(DE3) ref numbers oriA 3way	21756	21756	1	1	21756	21756		none		SNP (transversion)
MG1655 - NC_000913 ori at dnaA (bases 1 to 635510)	C	Polymorphism	21784	21784	Variants: LCB 1 MG1655 ref numbers oriA 3way	21776	21776	1	1	21776	21776	b3722	none		SNP (transition)		31	None
ER2566_v3 Annotated circ rev ori at dnaA (reversed) (bases 1 to 661949)	T	Polymorphism	21784	21784	Variants: LCB 1 ER2566 ref numbers oriA 3way	21783	21783	1	1	21783	21783		none		SNP (transition)
NC_012971 ori at dnaA (modified) (bases 1 to 661950)	T	Polymorphism	21784	21784	Variants: LCB 1 BL21(DE3) ref numbers oriA 3way	21783	21783	1	1	21783	21783		none		SNP (transition)
MG1655 - NC_000913 ori at dnaA (bases 1 to 635510)		Polymorphism	21923	21923	Variants: LCB 1 MG1655 ref numbers oriA 3way	21915	21915	1	1	21915	21915		none		Deletion (tandem repeat)
ER2566_v3 Annotated circ rev ori at dnaA (reversed) (bases 1 to 661949)	A	Polymorphism	21923	21923	Variants: LCB 1 ER2566 ref numbers oriA 3way	21922	21922	0	1	21922	21921		none		Insertion (tandem repeat)
NC_012971 ori at dnaA (modified) (bases 1 to 661950)	A	Polymorphism	21923	21922	Variants: LCB 1 BL21(DE3) ref numbers oriA 3way	21922	21921	0	0	21922	21921		none		Insertion (tandem repeat)
MG1655 - NC_000913 ori at dnaA (bases 1 to 635510)	bglG CDS	CDS	22010	22846		22002	22838	837	837	22002	22838	b3723	reverse	CDS
MG1655 - NC_000913 ori at dnaA (bases 1 to 635510)	bglG gene	gene	22010	22846		22002	22838	837	837	22002	22838	b3723	reverse	gene
ER2566_v3 Annotated circ rev ori at dnaA (reversed) (bases 1 to 661949)	bglG CDS	cds	22010	22846		22008	22844	837	837	22008	22844	ECD_03607	reverse	CDS
ER2566_v3 Annotated circ rev ori at dnaA (reversed) (bases 1 to 661949)	bglG gene	gene	22010	22846		22008	22844	837	837	22008	22844	ECD_03607	reverse	gene
NC_012971 ori at dnaA (modified) (bases 1 to 661950)	bglG CDS	CDS	22010	22846		22008	22844	837	837	22008	22844	ECD_03607	reverse	CDS
NC_012971 ori at dnaA (modified) (bases 1 to 661950)	bglG gene	gene	22010	22846		22008	22844	837	837	22008	22844	ECD_03607	reverse	gene
MG1655 - NC_000913 ori at dnaA (bases 1 to 635510)	T	Polymorphism	22208	22208	Variants: LCB 1 MG1655 ref numbers oriA 3way	22200	22200	1	1	22200	22200	b3723	none		SNP (transversion)		213	None
ER2566_v3 Annotated circ rev ori at dnaA (reversed) (bases 1 to 661949)	G	Polymorphism	22208	22208	Variants: LCB 1 ER2566 ref numbers oriA 3way	22206	22206	1	1	22206	22206		none		SNP (transversion)
NC_012971 ori at dnaA (modified) (bases 1 to 661950)	G	Polymorphism	22208	22208	Variants: LCB 1 BL21(DE3) ref numbers oriA 3way	22206	22206	1	1	22206	22206		none		SNP (transversion)
MG1655 - NC_000913 ori at dnaA (bases 1 to 635510)	C	Polymorphism	22226	22226	Variants: LCB 1 MG1655 ref numbers oriA 3way	22218	22218	1	1	22218	22218	b3723	none		SNP (transition)		207	None
ER2566_v3 Annotated circ rev ori at dnaA (reversed) (bases 1 to 661949)	T	Polymorphism	22226	22226	Variants: LCB 1 ER2566 ref numbers oriA 3way	22224	22224	1	1	22224	22224		none		SNP (transition)
NC_012971 ori at dnaA (modified) (bases 1 to 661950)	T	Polymorphism	22226	22226	Variants: LCB 1 BL21(DE3) ref numbers oriA 3way	22224	22224	1	1	22224	22224		none		SNP (transition)
MG1655 - NC_000913 ori at dnaA (bases 1 to 635510)	T	Polymorphism	22313	22313	Variants: LCB 1 MG1655 ref numbers oriA 3way	22305	22305	1	1	22305	22305	b3723	none		SNP (transition)		178	None
ER2566_v3 Annotated circ rev ori at dnaA (reversed) (bases 1 to 661949)	C	Polymorphism	22313	22313	Variants: LCB 1 ER2566 ref numbers oriA 3way	22311	22311	1	1	22311	22311		none		SNP (transition)
NC_012971 ori at dnaA (modified) (bases 1 to 661950)	C	Polymorphism	22313	22313	Variants: LCB 1 BL21(DE3) ref numbers oriA 3way	22311	22311	1	1	22311	22311		none		SNP (transition)
MG1655 - NC_000913 ori at dnaA (bases 1 to 635510)	C	Polymorphism	22343	22343	Variants: LCB 1 MG1655 ref numbers oriA 3way	22335	22335	1	1	22335	22335	b3723	none		SNP (transition)		168	None
ER2566_v3 Annotated circ rev ori at dnaA (reversed) (bases 1 to 661949)	T	Polymorphism	22343	22343	Variants: LCB 1 ER2566 ref numbers oriA 3way	22341	22341	1	1	22341	22341		none		SNP (transition)
NC_012971 ori at dnaA (modified) (bases 1 to 661950)	T	Polymorphism	22343	22343	Variants: LCB 1 BL21(DE3) ref numbers oriA 3way	22341	22341	1	1	22341	22341		none		SNP (transition)
MG1655 - NC_000913 ori at dnaA (bases 1 to 635510)	C	Polymorphism	22432	22432	Variants: LCB 1 MG1655 ref numbers oriA 3way	22424	22424	1	1	22424	22424	b3723	none		SNP (transition)	T -> A	139	Substitution
ER2566_v3 Annotated circ rev ori at dnaA (reversed) (bases 1 to 661949)	T	Polymorphism	22432	22432	Variants: LCB 1 ER2566 ref numbers oriA 3way	22430	22430	1	1	22430	22430		none		SNP (transition)
NC_012971 ori at dnaA (modified) (bases 1 to 661950)	T	Polymorphism	22432	22432	Variants: LCB 1 BL21(DE3) ref numbers oriA 3way	22430	22430	1	1	22430	22430		none		SNP (transition)
MG1655 - NC_000913 ori at dnaA (bases 1 to 635510)	G	Polymorphism	22481	22481	Variants: LCB 1 MG1655 ref numbers oriA 3way	22473	22473	1	1	22473	22473	b3723	none		SNP (transition)		122	None
ER2566_v3 Annotated circ rev ori at dnaA (reversed) (bases 1 to 661949)	A	Polymorphism	22481	22481	Variants: LCB 1 ER2566 ref numbers oriA 3way	22479	22479	1	1	22479	22479		none		SNP (transition)
NC_012971 ori at dnaA (modified) (bases 1 to 661950)	A	Polymorphism	22481	22481	Variants: LCB 1 BL21(DE3) ref numbers oriA 3way	22479	22479	1	1	22479	22479		none		SNP (transition)
MG1655 - NC_000913 ori at dnaA (bases 1 to 635510)	G	Polymorphism	22492	22492	Variants: LCB 1 MG1655 ref numbers oriA 3way	22484	22484	1	1	22484	22484	b3723	none		SNP (transition)		119	None
ER2566_v3 Annotated circ rev ori at dnaA (reversed) (bases 1 to 661949)	A	Polymorphism	22492	22492	Variants: LCB 1 ER2566 ref numbers oriA 3way	22490	22490	1	1	22490	22490		none		SNP (transition)
NC_012971 ori at dnaA (modified) (bases 1 to 661950)	A	Polymorphism	22492	22492	Variants: LCB 1 BL21(DE3) ref numbers oriA 3way	22490	22490	1	1	22490	22490		none		SNP (transition)
MG1655 - NC_000913 ori at dnaA (bases 1 to 635510)	A	Polymorphism	22499	22499	Variants: LCB 1 MG1655 ref numbers oriA 3way	22491	22491	1	1	22491	22491	b3723	none		SNP (transition)		116	None
ER2566_v3 Annotated circ rev ori at dnaA (reversed) (bases 1 to 661949)	G	Polymorphism	22499	22499	Variants: LCB 1 ER2566 ref numbers oriA 3way	22497	22497	1	1	22497	22497		none		SNP (transition)
NC_012971 ori at dnaA (modified) (bases 1 to 661950)	G	Polymorphism	22499	22499	Variants: LCB 1 BL21(DE3) ref numbers oriA 3way	22497	22497	1	1	22497	22497		none		SNP (transition)
MG1655 - NC_000913 ori at dnaA (bases 1 to 635510)	T	Polymorphism	22508	22508	Variants: LCB 1 MG1655 ref numbers oriA 3way	22500	22500	1	1	22500	22500	b3723	none		SNP (transition)		113	None
ER2566_v3 Annotated circ rev ori at dnaA (reversed) (bases 1 to 661949)	C	Polymorphism	22508	22508	Variants: LCB 1 ER2566 ref numbers oriA 3way	22506	22506	1	1	22506	22506		none		SNP (transition)
NC_012971 ori at dnaA (modified) (bases 1 to 661950)	C	Polymorphism	22508	22508	Variants: LCB 1 BL21(DE3) ref numbers oriA 3way	22506	22506	1	1	22506	22506		none		SNP (transition)
MG1655 - NC_000913 ori at dnaA (bases 1 to 635510)	C	Polymorphism	22577	22577	Variants: LCB 1 MG1655 ref numbers oriA 3way	22569	22569	1	1	22569	22569	b3723	none		SNP (transition)		90	None
ER2566_v3 Annotated circ rev ori at dnaA (reversed) (bases 1 to 661949)	T	Polymorphism	22577	22577	Variants: LCB 1 ER2566 ref numbers oriA 3way	22575	22575	1	1	22575	22575		none		SNP (transition)
NC_012971 ori at dnaA (modified) (bases 1 to 661950)	T	Polymorphism	22577	22577	Variants: LCB 1 BL21(DE3) ref numbers oriA 3way	22575	22575	1	1	22575	22575		none		SNP (transition)
MG1655 - NC_000913 ori at dnaA (bases 1 to 635510)	C	Polymorphism	22580	22580	Variants: LCB 1 MG1655 ref numbers oriA 3way	22572	22572	1	1	22572	22572	b3723	none		SNP (transition)		89	None
ER2566_v3 Annotated circ rev ori at dnaA (reversed) (bases 1 to 661949)	T	Polymorphism	22580	22580	Variants: LCB 1 ER2566 ref numbers oriA 3way	22578	22578	1	1	22578	22578		none		SNP (transition)
NC_012971 ori at dnaA (modified) (bases 1 to 661950)	T	Polymorphism	22580	22580	Variants: LCB 1 BL21(DE3) ref numbers oriA 3way	22578	22578	1	1	22578	22578		none		SNP (transition)
MG1655 - NC_000913 ori at dnaA (bases 1 to 635510)	G	Polymorphism	22588	22588	Variants: LCB 1 MG1655 ref numbers oriA 3way	22580	22580	1	1	22580	22580	b3723	none		SNP (transition)		87	None
ER2566_v3 Annotated circ rev ori at dnaA (reversed) (bases 1 to 661949)	A	Polymorphism	22588	22588	Variants: LCB 1 ER2566 ref numbers oriA 3way	22586	22586	1	1	22586	22586		none		SNP (transition)
NC_012971 ori at dnaA (modified) (bases 1 to 661950)	A	Polymorphism	22588	22588	Variants: LCB 1 BL21(DE3) ref numbers oriA 3way	22586	22586	1	1	22586	22586		none		SNP (transition)
MG1655 - NC_000913 ori at dnaA (bases 1 to 635510)	A	Polymorphism	22721	22721	Variants: LCB 1 MG1655 ref numbers oriA 3way	22713	22713	1	1	22713	22713	b3723	none		SNP (transition)		42	None
ER2566_v3 Annotated circ rev ori at dnaA (reversed) (bases 1 to 661949)	G	Polymorphism	22721	22721	Variants: LCB 1 ER2566 ref numbers oriA 3way	22719	22719	1	1	22719	22719		none		SNP (transition)
NC_012971 ori at dnaA (modified) (bases 1 to 661950)	G	Polymorphism	22721	22721	Variants: LCB 1 BL21(DE3) ref numbers oriA 3way	22719	22719	1	1	22719	22719		none		SNP (transition)
MG1655 - NC_000913 ori at dnaA (bases 1 to 635510)	G	Polymorphism	22738	22738	Variants: LCB 1 MG1655 ref numbers oriA 3way	22730	22730	1	1	22730	22730	b3723	none		SNP (transversion)	A -> P	37	Substitution
ER2566_v3 Annotated circ rev ori at dnaA (reversed) (bases 1 to 661949)	C	Polymorphism	22738	22738	Variants: LCB 1 ER2566 ref numbers oriA 3way	22736	22736	1	1	22736	22736		none		SNP (transversion)
NC_012971 ori at dnaA (modified) (bases 1 to 661950)	C	Polymorphism	22738	22738	Variants: LCB 1 BL21(DE3) ref numbers oriA 3way	22736	22736	1	1	22736	22736		none		SNP (transversion)
MG1655 - NC_000913 ori at dnaA (bases 1 to 635510)	phoU CDS	CDS	23132	23857		23124	23849	726	726	23124	23849	b3724	reverse	CDS
MG1655 - NC_000913 ori at dnaA (bases 1 to 635510)	phoU gene	gene	23132	23857		23124	23849	726	726	23124	23849	b3724	reverse	gene
ER2566_v3 Annotated circ rev ori at dnaA (reversed) (bases 1 to 661949)	phoU CDS	cds	23132	23857		23130	23855	726	726	23130	23855	ECD_03608	reverse	CDS
ER2566_v3 Annotated circ rev ori at dnaA (reversed) (bases 1 to 661949)	phoU gene	gene	23132	23857		23130	23855	726	726	23130	23855	ECD_03608	reverse	gene
NC_012971 ori at dnaA (modified) (bases 1 to 661950)	phoU CDS	CDS	23132	23857		23130	23855	726	726	23130	23855	ECD_03608	reverse	CDS
NC_012971 ori at dnaA (modified) (bases 1 to 661950)	phoU gene	gene	23132	23857		23130	23855	726	726	23130	23855	ECD_03608	reverse	gene
MG1655 - NC_000913 ori at dnaA (bases 1 to 635510)	T	Polymorphism	23150	23150	Variants: LCB 1 MG1655 ref numbers oriA 3way	23142	23142	1	1	23142	23142	b3724	none		SNP (transition)		236	None
ER2566_v3 Annotated circ rev ori at dnaA (reversed) (bases 1 to 661949)	C	Polymorphism	23150	23150	Variants: LCB 1 ER2566 ref numbers oriA 3way	23148	23148	1	1	23148	23148		none		SNP (transition)
NC_012971 ori at dnaA (modified) (bases 1 to 661950)	C	Polymorphism	23150	23150	Variants: LCB 1 BL21(DE3) ref numbers oriA 3way	23148	23148	1	1	23148	23148		none		SNP (transition)
MG1655 - NC_000913 ori at dnaA (bases 1 to 635510)	A	Polymorphism	23177	23177	Variants: LCB 1 MG1655 ref numbers oriA 3way	23169	23169	1	1	23169	23169	b3724	none		SNP (transition)		227	None
ER2566_v3 Annotated circ rev ori at dnaA (reversed) (bases 1 to 661949)	G	Polymorphism	23177	23177	Variants: LCB 1 ER2566 ref numbers oriA 3way	23175	23175	1	1	23175	23175		none		SNP (transition)
NC_012971 ori at dnaA (modified) (bases 1 to 661950)	G	Polymorphism	23177	23177	Variants: LCB 1 BL21(DE3) ref numbers oriA 3way	23175	23175	1	1	23175	23175		none		SNP (transition)
MG1655 - NC_000913 ori at dnaA (bases 1 to 635510)	G	Polymorphism	23180	23180	Variants: LCB 1 MG1655 ref numbers oriA 3way	23172	23172	1	1	23172	23172	b3724	none		SNP (transition)		226	None
ER2566_v3 Annotated circ rev ori at dnaA (reversed) (bases 1 to 661949)	A	Polymorphism	23180	23180	Variants: LCB 1 ER2566 ref numbers oriA 3way	23178	23178	1	1	23178	23178		none		SNP (transition)
NC_012971 ori at dnaA (modified) (bases 1 to 661950)	A	Polymorphism	23180	23180	Variants: LCB 1 BL21(DE3) ref numbers oriA 3way	23178	23178	1	1	23178	23178		none		SNP (transition)
MG1655 - NC_000913 ori at dnaA (bases 1 to 635510)	T	Polymorphism	23183	23183	Variants: LCB 1 MG1655 ref numbers oriA 3way	23175	23175	1	1	23175	23175	b3724	none		SNP (transversion)		225	None
ER2566_v3 Annotated circ rev ori at dnaA (reversed) (bases 1 to 661949)	G	Polymorphism	23183	23183	Variants: LCB 1 ER2566 ref numbers oriA 3way	23181	23181	1	1	23181	23181		none		SNP (transversion)
NC_012971 ori at dnaA (modified) (bases 1 to 661950)	G	Polymorphism	23183	23183	Variants: LCB 1 BL21(DE3) ref numbers oriA 3way	23181	23181	1	1	23181	23181		none		SNP (transversion)
MG1655 - NC_000913 ori at dnaA (bases 1 to 635510)	A	Polymorphism	23186	23186	Variants: LCB 1 MG1655 ref numbers oriA 3way	23178	23178	1	1	23178	23178	b3724	none		SNP (transition)		224	None
ER2566_v3 Annotated circ rev ori at dnaA (reversed) (bases 1 to 661949)	G	Polymorphism	23186	23186	Variants: LCB 1 ER2566 ref numbers oriA 3way	23184	23184	1	1	23184	23184		none		SNP (transition)
NC_012971 ori at dnaA (modified) (bases 1 to 661950)	G	Polymorphism	23186	23186	Variants: LCB 1 BL21(DE3) ref numbers oriA 3way	23184	23184	1	1	23184	23184		none		SNP (transition)
MG1655 - NC_000913 ori at dnaA (bases 1 to 635510)	A	Polymorphism	23201	23201	Variants: LCB 1 MG1655 ref numbers oriA 3way	23193	23193	1	1	23193	23193	b3724	none		SNP (transversion)		219	None
ER2566_v3 Annotated circ rev ori at dnaA (reversed) (bases 1 to 661949)	C	Polymorphism	23201	23201	Variants: LCB 1 ER2566 ref numbers oriA 3way	23199	23199	1	1	23199	23199		none		SNP (transversion)
NC_012971 ori at dnaA (modified) (bases 1 to 661950)	C	Polymorphism	23201	23201	Variants: LCB 1 BL21(DE3) ref numbers oriA 3way	23199	23199	1	1	23199	23199		none		SNP (transversion)
MG1655 - NC_000913 ori at dnaA (bases 1 to 635510)	G	Polymorphism	23252	23252	Variants: LCB 1 MG1655 ref numbers oriA 3way	23244	23244	1	1	23244	23244	b3724	none		SNP (transition)		202	None
ER2566_v3 Annotated circ rev ori at dnaA (reversed) (bases 1 to 661949)	A	Polymorphism	23252	23252	Variants: LCB 1 ER2566 ref numbers oriA 3way	23250	23250	1	1	23250	23250		none		SNP (transition)
NC_012971 ori at dnaA (modified) (bases 1 to 661950)	A	Polymorphism	23252	23252	Variants: LCB 1 BL21(DE3) ref numbers oriA 3way	23250	23250	1	1	23250	23250		none		SNP (transition)
MG1655 - NC_000913 ori at dnaA (bases 1 to 635510)	T	Polymorphism	23264	23264	Variants: LCB 1 MG1655 ref numbers oriA 3way	23256	23256	1	1	23256	23256	b3724	none		SNP (transversion)		198	None
ER2566_v3 Annotated circ rev ori at dnaA (reversed) (bases 1 to 661949)	A	Polymorphism	23264	23264	Variants: LCB 1 ER2566 ref numbers oriA 3way	23262	23262	1	1	23262	23262		none		SNP (transversion)
NC_012971 ori at dnaA (modified) (bases 1 to 661950)	A	Polymorphism	23264	23264	Variants: LCB 1 BL21(DE3) ref numbers oriA 3way	23262	23262	1	1	23262	23262		none		SNP (transversion)
MG1655 - NC_000913 ori at dnaA (bases 1 to 635510)	A	Polymorphism	23273	23273	Variants: LCB 1 MG1655 ref numbers oriA 3way	23265	23265	1	1	23265	23265	b3724	none		SNP (transition)		195	None
ER2566_v3 Annotated circ rev ori at dnaA (reversed) (bases 1 to 661949)	G	Polymorphism	23273	23273	Variants: LCB 1 ER2566 ref numbers oriA 3way	23271	23271	1	1	23271	23271		none		SNP (transition)
NC_012971 ori at dnaA (modified) (bases 1 to 661950)	G	Polymorphism	23273	23273	Variants: LCB 1 BL21(DE3) ref numbers oriA 3way	23271	23271	1	1	23271	23271		none		SNP (transition)
MG1655 - NC_000913 ori at dnaA (bases 1 to 635510)	G	Polymorphism	23285	23285	Variants: LCB 1 MG1655 ref numbers oriA 3way	23277	23277	1	1	23277	23277	b3724	none		SNP (transition)		191	None
ER2566_v3 Annotated circ rev ori at dnaA (reversed) (bases 1 to 661949)	A	Polymorphism	23285	23285	Variants: LCB 1 ER2566 ref numbers oriA 3way	23283	23283	1	1	23283	23283		none		SNP (transition)
NC_012971 ori at dnaA (modified) (bases 1 to 661950)	A	Polymorphism	23285	23285	Variants: LCB 1 BL21(DE3) ref numbers oriA 3way	23283	23283	1	1	23283	23283		none		SNP (transition)
MG1655 - NC_000913 ori at dnaA (bases 1 to 635510)	A	Polymorphism	23303	23303	Variants: LCB 1 MG1655 ref numbers oriA 3way	23295	23295	1	1	23295	23295	b3724	none		SNP (transition)		185	None
ER2566_v3 Annotated circ rev ori at dnaA (reversed) (bases 1 to 661949)	G	Polymorphism	23303	23303	Variants: LCB 1 ER2566 ref numbers oriA 3way	23301	23301	1	1	23301	23301		none		SNP (transition)
NC_012971 ori at dnaA (modified) (bases 1 to 661950)	G	Polymorphism	23303	23303	Variants: LCB 1 BL21(DE3) ref numbers oriA 3way	23301	23301	1	1	23301	23301		none		SNP (transition)
MG1655 - NC_000913 ori at dnaA (bases 1 to 635510)	G	Polymorphism	23306	23306	Variants: LCB 1 MG1655 ref numbers oriA 3way	23298	23298	1	1	23298	23298	b3724	none		SNP (transition)		184	None
ER2566_v3 Annotated circ rev ori at dnaA (reversed) (bases 1 to 661949)	A	Polymorphism	23306	23306	Variants: LCB 1 ER2566 ref numbers oriA 3way	23304	23304	1	1	23304	23304		none		SNP (transition)
NC_012971 ori at dnaA (modified) (bases 1 to 661950)	A	Polymorphism	23306	23306	Variants: LCB 1 BL21(DE3) ref numbers oriA 3way	23304	23304	1	1	23304	23304		none		SNP (transition)
MG1655 - NC_000913 ori at dnaA (bases 1 to 635510)	C	Polymorphism	23696	23696	Variants: LCB 1 MG1655 ref numbers oriA 3way	23688	23688	1	1	23688	23688	b3724	none		SNP (transversion)		54	None
ER2566_v3 Annotated circ rev ori at dnaA (reversed) (bases 1 to 661949)	G	Polymorphism	23696	23696	Variants: LCB 1 ER2566 ref numbers oriA 3way	23694	23694	1	1	23694	23694		none		SNP (transversion)
NC_012971 ori at dnaA (modified) (bases 1 to 661950)	G	Polymorphism	23696	23696	Variants: LCB 1 BL21(DE3) ref numbers oriA 3way	23694	23694	1	1	23694	23694		none		SNP (transversion)
MG1655 - NC_000913 ori at dnaA (bases 1 to 635510)	pstB CDS	CDS	23872	24645		23864	24637	774	774	23864	24637	b3725	reverse	CDS
MG1655 - NC_000913 ori at dnaA (bases 1 to 635510)	pstB gene	gene	23872	24645		23864	24637	774	774	23864	24637	b3725	reverse	gene
ER2566_v3 Annotated circ rev ori at dnaA (reversed) (bases 1 to 661949)	pstB CDS	cds	23872	24645		23870	24643	774	774	23870	24643	ECD_03609	reverse	CDS
ER2566_v3 Annotated circ rev ori at dnaA (reversed) (bases 1 to 661949)	pstB gene	gene	23872	24645		23870	24643	774	774	23870	24643	ECD_03609	reverse	gene
NC_012971 ori at dnaA (modified) (bases 1 to 661950)	pstB CDS	CDS	23872	24645		23870	24643	774	774	23870	24643	ECD_03609	reverse	CDS
NC_012971 ori at dnaA (modified) (bases 1 to 661950)	pstB gene	gene	23872	24645		23870	24643	774	774	23870	24643	ECD_03609	reverse	gene
MG1655 - NC_000913 ori at dnaA (bases 1 to 635510)	G	Polymorphism	24088	24088	Variants: LCB 1 MG1655 ref numbers oriA 3way	24080	24080	1	1	24080	24080	b3725	none		SNP (transition)		186	None
ER2566_v3 Annotated circ rev ori at dnaA (reversed) (bases 1 to 661949)	A	Polymorphism	24088	24088	Variants: LCB 1 ER2566 ref numbers oriA 3way	24086	24086	1	1	24086	24086		none		SNP (transition)
NC_012971 ori at dnaA (modified) (bases 1 to 661950)	A	Polymorphism	24088	24088	Variants: LCB 1 BL21(DE3) ref numbers oriA 3way	24086	24086	1	1	24086	24086		none		SNP (transition)
MG1655 - NC_000913 ori at dnaA (bases 1 to 635510)	G	Polymorphism	24157	24157	Variants: LCB 1 MG1655 ref numbers oriA 3way	24149	24149	1	1	24149	24149	b3725	none		SNP (transition)		163	None
ER2566_v3 Annotated circ rev ori at dnaA (reversed) (bases 1 to 661949)	A	Polymorphism	24157	24157	Variants: LCB 1 ER2566 ref numbers oriA 3way	24155	24155	1	1	24155	24155		none		SNP (transition)
NC_012971 ori at dnaA (modified) (bases 1 to 661950)	A	Polymorphism	24157	24157	Variants: LCB 1 BL21(DE3) ref numbers oriA 3way	24155	24155	1	1	24155	24155		none		SNP (transition)
MG1655 - NC_000913 ori at dnaA (bases 1 to 635510)	G	Polymorphism	24385	24385	Variants: LCB 1 MG1655 ref numbers oriA 3way	24377	24377	1	1	24377	24377	b3725	none		SNP (transversion)		87	None
ER2566_v3 Annotated circ rev ori at dnaA (reversed) (bases 1 to 661949)	T	Polymorphism	24385	24385	Variants: LCB 1 ER2566 ref numbers oriA 3way	24383	24383	1	1	24383	24383		none		SNP (transversion)
NC_012971 ori at dnaA (modified) (bases 1 to 661950)	T	Polymorphism	24385	24385	Variants: LCB 1 BL21(DE3) ref numbers oriA 3way	24383	24383	1	1	24383	24383		none		SNP (transversion)
MG1655 - NC_000913 ori at dnaA (bases 1 to 635510)	repeat region	repeat_region	24666	24729		24658	24721	64	64	24658	24721		forward	repeat_region
MG1655 - NC_000913 ori at dnaA (bases 1 to 635510)	G	Polymorphism	24682	24682	Variants: LCB 1 MG1655 ref numbers oriA 3way	24674	24674	1	1	24674	24674		none		SNP (transversion)
ER2566_v3 Annotated circ rev ori at dnaA (reversed) (bases 1 to 661949)	T	Polymorphism	24682	24682	Variants: LCB 1 ER2566 ref numbers oriA 3way	24680	24680	1	1	24680	24680		none		SNP (transversion)
NC_012971 ori at dnaA (modified) (bases 1 to 661950)	T	Polymorphism	24682	24682	Variants: LCB 1 BL21(DE3) ref numbers oriA 3way	24680	24680	1	1	24680	24680		none		SNP (transversion)
MG1655 - NC_000913 ori at dnaA (bases 1 to 635510)	pstA CDS	CDS	24828	25718		24820	25710	891	891	24820	25710	b3726	reverse	CDS
MG1655 - NC_000913 ori at dnaA (bases 1 to 635510)	pstA gene	gene	24828	25718		24820	25710	891	891	24820	25710	b3726	reverse	gene
ER2566_v3 Annotated circ rev ori at dnaA (reversed) (bases 1 to 661949)	pstA CDS	cds	24828	25718		24826	25716	891	891	24826	25716	ECD_03610	reverse	CDS
ER2566_v3 Annotated circ rev ori at dnaA (reversed) (bases 1 to 661949)	pstA gene	gene	24828	25718		24826	25716	891	891	24826	25716	ECD_03610	reverse	gene
NC_012971 ori at dnaA (modified) (bases 1 to 661950)	pstA CDS	CDS	24828	25718		24826	25716	891	891	24826	25716	ECD_03610	reverse	CDS
NC_012971 ori at dnaA (modified) (bases 1 to 661950)	pstA gene	gene	24828	25718		24826	25716	891	891	24826	25716	ECD_03610	reverse	gene
MG1655 - NC_000913 ori at dnaA (bases 1 to 635510)	G	Polymorphism	24849	24849	Variants: LCB 1 MG1655 ref numbers oriA 3way	24841	24841	1	1	24841	24841	b3726	none		SNP (transition)		290	None
ER2566_v3 Annotated circ rev ori at dnaA (reversed) (bases 1 to 661949)	A	Polymorphism	24849	24849	Variants: LCB 1 ER2566 ref numbers oriA 3way	24847	24847	1	1	24847	24847		none		SNP (transition)
NC_012971 ori at dnaA (modified) (bases 1 to 661950)	A	Polymorphism	24849	24849	Variants: LCB 1 BL21(DE3) ref numbers oriA 3way	24847	24847	1	1	24847	24847		none		SNP (transition)
MG1655 - NC_000913 ori at dnaA (bases 1 to 635510)	GC	Polymorphism	24920	24921	Variants: LCB 1 MG1655 ref numbers oriA 3way	24912	24913	2	2	24912	24913	b3726	none		Substitution		266	None
ER2566_v3 Annotated circ rev ori at dnaA (reversed) (bases 1 to 661949)	AT	Polymorphism	24920	24921	Variants: LCB 1 ER2566 ref numbers oriA 3way	24918	24919	2	2	24918	24919		none		Substitution
NC_012971 ori at dnaA (modified) (bases 1 to 661950)	AT	Polymorphism	24920	24921	Variants: LCB 1 BL21(DE3) ref numbers oriA 3way	24918	24919	2	2	24918	24919		none		Substitution
MG1655 - NC_000913 ori at dnaA (bases 1 to 635510)	G	Polymorphism	25089	25089	Variants: LCB 1 MG1655 ref numbers oriA 3way	25081	25081	1	1	25081	25081	b3726	none		SNP (transition)		210	None
ER2566_v3 Annotated circ rev ori at dnaA (reversed) (bases 1 to 661949)	A	Polymorphism	25089	25089	Variants: LCB 1 ER2566 ref numbers oriA 3way	25087	25087	1	1	25087	25087		none		SNP (transition)
NC_012971 ori at dnaA (modified) (bases 1 to 661950)	A	Polymorphism	25089	25089	Variants: LCB 1 BL21(DE3) ref numbers oriA 3way	25087	25087	1	1	25087	25087		none		SNP (transition)
MG1655 - NC_000913 ori at dnaA (bases 1 to 635510)	G	Polymorphism	25116	25116	Variants: LCB 1 MG1655 ref numbers oriA 3way	25108	25108	1	1	25108	25108	b3726	none		SNP (transition)		201	None
ER2566_v3 Annotated circ rev ori at dnaA (reversed) (bases 1 to 661949)	A	Polymorphism	25116	25116	Variants: LCB 1 ER2566 ref numbers oriA 3way	25114	25114	1	1	25114	25114		none		SNP (transition)
NC_012971 ori at dnaA (modified) (bases 1 to 661950)	A	Polymorphism	25116	25116	Variants: LCB 1 BL21(DE3) ref numbers oriA 3way	25114	25114	1	1	25114	25114		none		SNP (transition)
MG1655 - NC_000913 ori at dnaA (bases 1 to 635510)	G	Polymorphism	25122	25122	Variants: LCB 1 MG1655 ref numbers oriA 3way	25114	25114	1	1	25114	25114	b3726	none		SNP (transition)		199	None
ER2566_v3 Annotated circ rev ori at dnaA (reversed) (bases 1 to 661949)	A	Polymorphism	25122	25122	Variants: LCB 1 ER2566 ref numbers oriA 3way	25120	25120	1	1	25120	25120		none		SNP (transition)
NC_012971 ori at dnaA (modified) (bases 1 to 661950)	A	Polymorphism	25122	25122	Variants: LCB 1 BL21(DE3) ref numbers oriA 3way	25120	25120	1	1	25120	25120		none		SNP (transition)
MG1655 - NC_000913 ori at dnaA (bases 1 to 635510)	C	Polymorphism	25178	25178	Variants: LCB 1 MG1655 ref numbers oriA 3way	25170	25170	1	1	25170	25170	b3726	none		SNP (transversion)	Y -> D	181	Substitution
ER2566_v3 Annotated circ rev ori at dnaA (reversed) (bases 1 to 661949)	A	Polymorphism	25178	25178	Variants: LCB 1 ER2566 ref numbers oriA 3way	25176	25176	1	1	25176	25176		none		SNP (transversion)
NC_012971 ori at dnaA (modified) (bases 1 to 661950)	A	Polymorphism	25178	25178	Variants: LCB 1 BL21(DE3) ref numbers oriA 3way	25176	25176	1	1	25176	25176		none		SNP (transversion)
MG1655 - NC_000913 ori at dnaA (bases 1 to 635510)	G	Polymorphism	25235	25235	Variants: LCB 1 MG1655 ref numbers oriA 3way	25227	25227	1	1	25227	25227	b3726	none		SNP (transition)		162	None
ER2566_v3 Annotated circ rev ori at dnaA (reversed) (bases 1 to 661949)	A	Polymorphism	25235	25235	Variants: LCB 1 ER2566 ref numbers oriA 3way	25233	25233	1	1	25233	25233		none		SNP (transition)
NC_012971 ori at dnaA (modified) (bases 1 to 661950)	A	Polymorphism	25235	25235	Variants: LCB 1 BL21(DE3) ref numbers oriA 3way	25233	25233	1	1	25233	25233		none		SNP (transition)
MG1655 - NC_000913 ori at dnaA (bases 1 to 635510)	C	Polymorphism	25242	25242	Variants: LCB 1 MG1655 ref numbers oriA 3way	25234	25234	1	1	25234	25234	b3726	none		SNP (transversion)		159	None
ER2566_v3 Annotated circ rev ori at dnaA (reversed) (bases 1 to 661949)	G	Polymorphism	25242	25242	Variants: LCB 1 ER2566 ref numbers oriA 3way	25240	25240	1	1	25240	25240		none		SNP (transversion)
NC_012971 ori at dnaA (modified) (bases 1 to 661950)	G	Polymorphism	25242	25242	Variants: LCB 1 BL21(DE3) ref numbers oriA 3way	25240	25240	1	1	25240	25240		none		SNP (transversion)
MG1655 - NC_000913 ori at dnaA (bases 1 to 635510)	T	Polymorphism	25323	25323	Variants: LCB 1 MG1655 ref numbers oriA 3way	25315	25315	1	1	25315	25315	b3726	none		SNP (transition)		132	None
ER2566_v3 Annotated circ rev ori at dnaA (reversed) (bases 1 to 661949)	C	Polymorphism	25323	25323	Variants: LCB 1 ER2566 ref numbers oriA 3way	25321	25321	1	1	25321	25321		none		SNP (transition)
NC_012971 ori at dnaA (modified) (bases 1 to 661950)	C	Polymorphism	25323	25323	Variants: LCB 1 BL21(DE3) ref numbers oriA 3way	25321	25321	1	1	25321	25321		none		SNP (transition)
MG1655 - NC_000913 ori at dnaA (bases 1 to 635510)	A	Polymorphism	25392	25392	Variants: LCB 1 MG1655 ref numbers oriA 3way	25384	25384	1	1	25384	25384	b3726	none		SNP (transversion)		109	None
ER2566_v3 Annotated circ rev ori at dnaA (reversed) (bases 1 to 661949)	C	Polymorphism	25392	25392	Variants: LCB 1 ER2566 ref numbers oriA 3way	25390	25390	1	1	25390	25390		none		SNP (transversion)
NC_012971 ori at dnaA (modified) (bases 1 to 661950)	C	Polymorphism	25392	25392	Variants: LCB 1 BL21(DE3) ref numbers oriA 3way	25390	25390	1	1	25390	25390		none		SNP (transversion)
MG1655 - NC_000913 ori at dnaA (bases 1 to 635510)	G	Polymorphism	25458	25458	Variants: LCB 1 MG1655 ref numbers oriA 3way	25450	25450	1	1	25450	25450	b3726	none		SNP (transversion)		87	None
ER2566_v3 Annotated circ rev ori at dnaA (reversed) (bases 1 to 661949)	C	Polymorphism	25458	25458	Variants: LCB 1 ER2566 ref numbers oriA 3way	25456	25456	1	1	25456	25456		none		SNP (transversion)
NC_012971 ori at dnaA (modified) (bases 1 to 661950)	C	Polymorphism	25458	25458	Variants: LCB 1 BL21(DE3) ref numbers oriA 3way	25456	25456	1	1	25456	25456		none		SNP (transversion)
MG1655 - NC_000913 ori at dnaA (bases 1 to 635510)	T	Polymorphism	25467	25467	Variants: LCB 1 MG1655 ref numbers oriA 3way	25459	25459	1	1	25459	25459	b3726	none		SNP (transition)		84	None
ER2566_v3 Annotated circ rev ori at dnaA (reversed) (bases 1 to 661949)	C	Polymorphism	25467	25467	Variants: LCB 1 ER2566 ref numbers oriA 3way	25465	25465	1	1	25465	25465		none		SNP (transition)
NC_012971 ori at dnaA (modified) (bases 1 to 661950)	C	Polymorphism	25467	25467	Variants: LCB 1 BL21(DE3) ref numbers oriA 3way	25465	25465	1	1	25465	25465		none		SNP (transition)
MG1655 - NC_000913 ori at dnaA (bases 1 to 635510)	T	Polymorphism	25470	25470	Variants: LCB 1 MG1655 ref numbers oriA 3way	25462	25462	1	1	25462	25462	b3726	none		SNP (transition)		83	None
ER2566_v3 Annotated circ rev ori at dnaA (reversed) (bases 1 to 661949)	C	Polymorphism	25470	25470	Variants: LCB 1 ER2566 ref numbers oriA 3way	25468	25468	1	1	25468	25468		none		SNP (transition)
NC_012971 ori at dnaA (modified) (bases 1 to 661950)	C	Polymorphism	25470	25470	Variants: LCB 1 BL21(DE3) ref numbers oriA 3way	25468	25468	1	1	25468	25468		none		SNP (transition)
MG1655 - NC_000913 ori at dnaA (bases 1 to 635510)	G	Polymorphism	25473	25473	Variants: LCB 1 MG1655 ref numbers oriA 3way	25465	25465	1	1	25465	25465	b3726	none		SNP (transition)		82	None
ER2566_v3 Annotated circ rev ori at dnaA (reversed) (bases 1 to 661949)	A	Polymorphism	25473	25473	Variants: LCB 1 ER2566 ref numbers oriA 3way	25471	25471	1	1	25471	25471		none		SNP (transition)
NC_012971 ori at dnaA (modified) (bases 1 to 661950)	A	Polymorphism	25473	25473	Variants: LCB 1 BL21(DE3) ref numbers oriA 3way	25471	25471	1	1	25471	25471		none		SNP (transition)
MG1655 - NC_000913 ori at dnaA (bases 1 to 635510)	G	Polymorphism	25557	25557	Variants: LCB 1 MG1655 ref numbers oriA 3way	25549	25549	1	1	25549	25549	b3726	none		SNP (transition)		54	None
ER2566_v3 Annotated circ rev ori at dnaA (reversed) (bases 1 to 661949)	A	Polymorphism	25557	25557	Variants: LCB 1 ER2566 ref numbers oriA 3way	25555	25555	1	1	25555	25555		none		SNP (transition)
NC_012971 ori at dnaA (modified) (bases 1 to 661950)	A	Polymorphism	25557	25557	Variants: LCB 1 BL21(DE3) ref numbers oriA 3way	25555	25555	1	1	25555	25555		none		SNP (transition)
MG1655 - NC_000913 ori at dnaA (bases 1 to 635510)	A	Polymorphism	25596	25596	Variants: LCB 1 MG1655 ref numbers oriA 3way	25588	25588	1	1	25588	25588	b3726	none		SNP (transition)		41	None
ER2566_v3 Annotated circ rev ori at dnaA (reversed) (bases 1 to 661949)	G	Polymorphism	25596	25596	Variants: LCB 1 ER2566 ref numbers oriA 3way	25594	25594	1	1	25594	25594		none		SNP (transition)
NC_012971 ori at dnaA (modified) (bases 1 to 661950)	G	Polymorphism	25596	25596	Variants: LCB 1 BL21(DE3) ref numbers oriA 3way	25594	25594	1	1	25594	25594		none		SNP (transition)
MG1655 - NC_000913 ori at dnaA (bases 1 to 635510)	T	Polymorphism	25617	25617	Variants: LCB 1 MG1655 ref numbers oriA 3way	25609	25609	1	1	25609	25609	b3726	none		SNP (transition)		34	None
ER2566_v3 Annotated circ rev ori at dnaA (reversed) (bases 1 to 661949)	C	Polymorphism	25617	25617	Variants: LCB 1 ER2566 ref numbers oriA 3way	25615	25615	1	1	25615	25615		none		SNP (transition)
NC_012971 ori at dnaA (modified) (bases 1 to 661950)	C	Polymorphism	25617	25617	Variants: LCB 1 BL21(DE3) ref numbers oriA 3way	25615	25615	1	1	25615	25615		none		SNP (transition)
MG1655 - NC_000913 ori at dnaA (bases 1 to 635510)	T	Polymorphism	25629	25629	Variants: LCB 1 MG1655 ref numbers oriA 3way	25621	25621	1	1	25621	25621	b3726	none		SNP (transition)		30	None
ER2566_v3 Annotated circ rev ori at dnaA (reversed) (bases 1 to 661949)	C	Polymorphism	25629	25629	Variants: LCB 1 ER2566 ref numbers oriA 3way	25627	25627	1	1	25627	25627		none		SNP (transition)
NC_012971 ori at dnaA (modified) (bases 1 to 661950)	C	Polymorphism	25629	25629	Variants: LCB 1 BL21(DE3) ref numbers oriA 3way	25627	25627	1	1	25627	25627		none		SNP (transition)
MG1655 - NC_000913 ori at dnaA (bases 1 to 635510)	C	Polymorphism	25641	25641	Variants: LCB 1 MG1655 ref numbers oriA 3way	25633	25633	1	1	25633	25633	b3726	none		SNP (transition)		26	None
ER2566_v3 Annotated circ rev ori at dnaA (reversed) (bases 1 to 661949)	T	Polymorphism	25641	25641	Variants: LCB 1 ER2566 ref numbers oriA 3way	25639	25639	1	1	25639	25639		none		SNP (transition)
NC_012971 ori at dnaA (modified) (bases 1 to 661950)	T	Polymorphism	25641	25641	Variants: LCB 1 BL21(DE3) ref numbers oriA 3way	25639	25639	1	1	25639	25639		none		SNP (transition)
MG1655 - NC_000913 ori at dnaA (bases 1 to 635510)	G	Polymorphism	25674	25674	Variants: LCB 1 MG1655 ref numbers oriA 3way	25666	25666	1	1	25666	25666	b3726	none		SNP (transition)		15	None
ER2566_v3 Annotated circ rev ori at dnaA (reversed) (bases 1 to 661949)	A	Polymorphism	25674	25674	Variants: LCB 1 ER2566 ref numbers oriA 3way	25672	25672	1	1	25672	25672		none		SNP (transition)
NC_012971 ori at dnaA (modified) (bases 1 to 661950)	A	Polymorphism	25674	25674	Variants: LCB 1 BL21(DE3) ref numbers oriA 3way	25672	25672	1	1	25672	25672		none		SNP (transition)
MG1655 - NC_000913 ori at dnaA (bases 1 to 635510)	T	Polymorphism	25693	25693	Variants: LCB 1 MG1655 ref numbers oriA 3way	25685	25685	1	1	25685	25685	b3726	none		SNP (transversion)	T -> N	9	Substitution
ER2566_v3 Annotated circ rev ori at dnaA (reversed) (bases 1 to 661949)	G	Polymorphism	25693	25693	Variants: LCB 1 ER2566 ref numbers oriA 3way	25691	25691	1	1	25691	25691		none		SNP (transversion)
NC_012971 ori at dnaA (modified) (bases 1 to 661950)	G	Polymorphism	25693	25693	Variants: LCB 1 BL21(DE3) ref numbers oriA 3way	25691	25691	1	1	25691	25691		none		SNP (transversion)
MG1655 - NC_000913 ori at dnaA (bases 1 to 635510)	pstC CDS	CDS	25718	26677		25710	26669	960	960	25710	26669	b3727	reverse	CDS
MG1655 - NC_000913 ori at dnaA (bases 1 to 635510)	pstC gene	gene	25718	26677		25710	26669	960	960	25710	26669	b3727	reverse	gene
ER2566_v3 Annotated circ rev ori at dnaA (reversed) (bases 1 to 661949)	pstC CDS	cds	25718	26677		25716	26675	960	960	25716	26675	ECD_03611	reverse	CDS
ER2566_v3 Annotated circ rev ori at dnaA (reversed) (bases 1 to 661949)	pstC gene	gene	25718	26677		25716	26675	960	960	25716	26675	ECD_03611	reverse	gene
NC_012971 ori at dnaA (modified) (bases 1 to 661950)	pstC CDS	CDS	25718	26677		25716	26675	960	960	25716	26675	ECD_03611	reverse	CDS
NC_012971 ori at dnaA (modified) (bases 1 to 661950)	pstC gene	gene	25718	26677		25716	26675	960	960	25716	26675	ECD_03611	reverse	gene
MG1655 - NC_000913 ori at dnaA (bases 1 to 635510)	T	Polymorphism	25868	25868	Variants: LCB 1 MG1655 ref numbers oriA 3way	25860	25860	1	1	25860	25860	b3727	none		SNP (transition)		270	None
ER2566_v3 Annotated circ rev ori at dnaA (reversed) (bases 1 to 661949)	C	Polymorphism	25868	25868	Variants: LCB 1 ER2566 ref numbers oriA 3way	25866	25866	1	1	25866	25866		none		SNP (transition)
NC_012971 ori at dnaA (modified) (bases 1 to 661950)	C	Polymorphism	25868	25868	Variants: LCB 1 BL21(DE3) ref numbers oriA 3way	25866	25866	1	1	25866	25866		none		SNP (transition)
MG1655 - NC_000913 ori at dnaA (bases 1 to 635510)	G	Polymorphism	26108	26108	Variants: LCB 1 MG1655 ref numbers oriA 3way	26100	26100	1	1	26100	26100	b3727	none		SNP (transition)		190	None
ER2566_v3 Annotated circ rev ori at dnaA (reversed) (bases 1 to 661949)	A	Polymorphism	26108	26108	Variants: LCB 1 ER2566 ref numbers oriA 3way	26106	26106	1	1	26106	26106		none		SNP (transition)
NC_012971 ori at dnaA (modified) (bases 1 to 661950)	A	Polymorphism	26108	26108	Variants: LCB 1 BL21(DE3) ref numbers oriA 3way	26106	26106	1	1	26106	26106		none		SNP (transition)
MG1655 - NC_000913 ori at dnaA (bases 1 to 635510)	A	Polymorphism	26186	26186	Variants: LCB 1 MG1655 ref numbers oriA 3way	26178	26178	1	1	26178	26178	b3727	none		SNP (transition)		164	None
ER2566_v3 Annotated circ rev ori at dnaA (reversed) (bases 1 to 661949)	G	Polymorphism	26186	26186	Variants: LCB 1 ER2566 ref numbers oriA 3way	26184	26184	1	1	26184	26184		none		SNP (transition)
NC_012971 ori at dnaA (modified) (bases 1 to 661950)	G	Polymorphism	26186	26186	Variants: LCB 1 BL21(DE3) ref numbers oriA 3way	26184	26184	1	1	26184	26184		none		SNP (transition)
MG1655 - NC_000913 ori at dnaA (bases 1 to 635510)	A	Polymorphism	26216	26216	Variants: LCB 1 MG1655 ref numbers oriA 3way	26208	26208	1	1	26208	26208	b3727	none		SNP (transition)		154	None
ER2566_v3 Annotated circ rev ori at dnaA (reversed) (bases 1 to 661949)	G	Polymorphism	26216	26216	Variants: LCB 1 ER2566 ref numbers oriA 3way	26214	26214	1	1	26214	26214		none		SNP (transition)
NC_012971 ori at dnaA (modified) (bases 1 to 661950)	G	Polymorphism	26216	26216	Variants: LCB 1 BL21(DE3) ref numbers oriA 3way	26214	26214	1	1	26214	26214		none		SNP (transition)
MG1655 - NC_000913 ori at dnaA (bases 1 to 635510)	G	Polymorphism	26249	26249	Variants: LCB 1 MG1655 ref numbers oriA 3way	26241	26241	1	1	26241	26241	b3727	none		SNP (transition)		143	None
ER2566_v3 Annotated circ rev ori at dnaA (reversed) (bases 1 to 661949)	A	Polymorphism	26249	26249	Variants: LCB 1 ER2566 ref numbers oriA 3way	26247	26247	1	1	26247	26247		none		SNP (transition)
NC_012971 ori at dnaA (modified) (bases 1 to 661950)	A	Polymorphism	26249	26249	Variants: LCB 1 BL21(DE3) ref numbers oriA 3way	26247	26247	1	1	26247	26247		none		SNP (transition)
MG1655 - NC_000913 ori at dnaA (bases 1 to 635510)	G	Polymorphism	26363	26363	Variants: LCB 1 MG1655 ref numbers oriA 3way	26355	26355	1	1	26355	26355	b3727	none		SNP (transition)		105	None
ER2566_v3 Annotated circ rev ori at dnaA (reversed) (bases 1 to 661949)	A	Polymorphism	26363	26363	Variants: LCB 1 ER2566 ref numbers oriA 3way	26361	26361	1	1	26361	26361		none		SNP (transition)
NC_012971 ori at dnaA (modified) (bases 1 to 661950)	A	Polymorphism	26363	26363	Variants: LCB 1 BL21(DE3) ref numbers oriA 3way	26361	26361	1	1	26361	26361		none		SNP (transition)
MG1655 - NC_000913 ori at dnaA (bases 1 to 635510)	G	Polymorphism	26443	26443	Variants: LCB 1 MG1655 ref numbers oriA 3way	26435	26435	1	1	26435	26435	b3727	none		SNP (transition)		79	None
ER2566_v3 Annotated circ rev ori at dnaA (reversed) (bases 1 to 661949)	A	Polymorphism	26443	26443	Variants: LCB 1 ER2566 ref numbers oriA 3way	26441	26441	1	1	26441	26441		none		SNP (transition)
NC_012971 ori at dnaA (modified) (bases 1 to 661950)	A	Polymorphism	26443	26443	Variants: LCB 1 BL21(DE3) ref numbers oriA 3way	26441	26441	1	1	26441	26441		none		SNP (transition)
MG1655 - NC_000913 ori at dnaA (bases 1 to 635510)	A	Polymorphism	26464	26464	Variants: LCB 1 MG1655 ref numbers oriA 3way	26456	26456	1	1	26456	26456	b3727	none		SNP (transition)		72	None
ER2566_v3 Annotated circ rev ori at dnaA (reversed) (bases 1 to 661949)	G	Polymorphism	26464	26464	Variants: LCB 1 ER2566 ref numbers oriA 3way	26462	26462	1	1	26462	26462		none		SNP (transition)
NC_012971 ori at dnaA (modified) (bases 1 to 661950)	G	Polymorphism	26464	26464	Variants: LCB 1 BL21(DE3) ref numbers oriA 3way	26462	26462	1	1	26462	26462		none		SNP (transition)
MG1655 - NC_000913 ori at dnaA (bases 1 to 635510)	C	Polymorphism	26507	26507	Variants: LCB 1 MG1655 ref numbers oriA 3way	26499	26499	1	1	26499	26499	b3727	none		SNP (transition)		57	None
ER2566_v3 Annotated circ rev ori at dnaA (reversed) (bases 1 to 661949)	T	Polymorphism	26507	26507	Variants: LCB 1 ER2566 ref numbers oriA 3way	26505	26505	1	1	26505	26505		none		SNP (transition)
NC_012971 ori at dnaA (modified) (bases 1 to 661950)	T	Polymorphism	26507	26507	Variants: LCB 1 BL21(DE3) ref numbers oriA 3way	26505	26505	1	1	26505	26505		none		SNP (transition)
MG1655 - NC_000913 ori at dnaA (bases 1 to 635510)	repeat region	repeat_region	26722	26756		26714	26748	35	35	26714	26748		forward	repeat_region
MG1655 - NC_000913 ori at dnaA (bases 1 to 635510)	AA	Polymorphism	26729	26730	Variants: LCB 1 MG1655 ref numbers oriA 3way	26721	26722	2	2	26721	26722		none		Substitution
ER2566_v3 Annotated circ rev ori at dnaA (reversed) (bases 1 to 661949)	GC	Polymorphism	26729	26730	Variants: LCB 1 ER2566 ref numbers oriA 3way	26727	26728	2	2	26727	26728		none		Substitution
NC_012971 ori at dnaA (modified) (bases 1 to 661950)	GC	Polymorphism	26729	26730	Variants: LCB 1 BL21(DE3) ref numbers oriA 3way	26727	26728	2	2	26727	26728		none		Substitution
MG1655 - NC_000913 ori at dnaA (bases 1 to 635510)	C	Polymorphism	26732	26732	Variants: LCB 1 MG1655 ref numbers oriA 3way	26724	26724	1	1	26724	26724		none		SNP (transversion)
ER2566_v3 Annotated circ rev ori at dnaA (reversed) (bases 1 to 661949)	G	Polymorphism	26732	26732	Variants: LCB 1 ER2566 ref numbers oriA 3way	26730	26730	1	1	26730	26730		none		SNP (transversion)
NC_012971 ori at dnaA (modified) (bases 1 to 661950)	G	Polymorphism	26732	26732	Variants: LCB 1 BL21(DE3) ref numbers oriA 3way	26730	26730	1	1	26730	26730		none		SNP (transversion)
MG1655 - NC_000913 ori at dnaA (bases 1 to 635510)	T	Polymorphism	26736	26737	Variants: LCB 1 MG1655 ref numbers oriA 3way	26728	26729	2	2	26728	26729		none		Deletion
ER2566_v3 Annotated circ rev ori at dnaA (reversed) (bases 1 to 661949)	AA	Polymorphism	26736	26737	Variants: LCB 1 ER2566 ref numbers oriA 3way	26734	26734	1	2	26734	26734		none		Insertion
NC_012971 ori at dnaA (modified) (bases 1 to 661950)	AA	Polymorphism	26737	26737	Variants: LCB 1 BL21(DE3) ref numbers oriA 3way	26734	26734	1	1	26734	26734		none		Insertion
MG1655 - NC_000913 ori at dnaA (bases 1 to 635510)	TG	Polymorphism	26740	26741	Variants: LCB 1 MG1655 ref numbers oriA 3way	26732	26733	2	2	26732	26733		none		Substitution
ER2566_v3 Annotated circ rev ori at dnaA (reversed) (bases 1 to 661949)	CA	Polymorphism	26740	26741	Variants: LCB 1 ER2566 ref numbers oriA 3way	26737	26738	2	2	26737	26738		none		Substitution
NC_012971 ori at dnaA (modified) (bases 1 to 661950)	CA	Polymorphism	26740	26741	Variants: LCB 1 BL21(DE3) ref numbers oriA 3way	26737	26738	2	2	26737	26738		none		Substitution
MG1655 - NC_000913 ori at dnaA (bases 1 to 635510)	T	Polymorphism	26744	26744	Variants: LCB 1 MG1655 ref numbers oriA 3way	26736	26736	1	1	26736	26736		none		SNP (transversion)
ER2566_v3 Annotated circ rev ori at dnaA (reversed) (bases 1 to 661949)	G	Polymorphism	26744	26744	Variants: LCB 1 ER2566 ref numbers oriA 3way	26741	26741	1	1	26741	26741		none		SNP (transversion)
NC_012971 ori at dnaA (modified) (bases 1 to 661950)	G	Polymorphism	26744	26744	Variants: LCB 1 BL21(DE3) ref numbers oriA 3way	26741	26741	1	1	26741	26741		none		SNP (transversion)
MG1655 - NC_000913 ori at dnaA (bases 1 to 635510)	T	Polymorphism	26747	26747	Variants: LCB 1 MG1655 ref numbers oriA 3way	26739	26739	1	1	26739	26739		none		SNP (transition)
ER2566_v3 Annotated circ rev ori at dnaA (reversed) (bases 1 to 661949)	C	Polymorphism	26747	26747	Variants: LCB 1 ER2566 ref numbers oriA 3way	26744	26744	1	1	26744	26744		none		SNP (transition)
NC_012971 ori at dnaA (modified) (bases 1 to 661950)	C	Polymorphism	26747	26747	Variants: LCB 1 BL21(DE3) ref numbers oriA 3way	26744	26744	1	1	26744	26744		none		SNP (transition)
MG1655 - NC_000913 ori at dnaA (bases 1 to 635510)	pstS CDS	CDS	26764	27804		26756	27796	1041	1041	26756	27796	b3728	reverse	CDS
MG1655 - NC_000913 ori at dnaA (bases 1 to 635510)	pstS gene	gene	26764	27804		26756	27796	1041	1041	26756	27796	b3728	reverse	gene
ER2566_v3 Annotated circ rev ori at dnaA (reversed) (bases 1 to 661949)	pstS CDS	cds	26764	27804		26761	27801	1041	1041	26761	27801	ECD_03612	reverse	CDS
ER2566_v3 Annotated circ rev ori at dnaA (reversed) (bases 1 to 661949)	pstS gene	gene	26764	27804		26761	27801	1041	1041	26761	27801	ECD_03612	reverse	gene
NC_012971 ori at dnaA (modified) (bases 1 to 661950)	pstS CDS	CDS	26764	27804		26761	27801	1041	1041	26761	27801	ECD_03612	reverse	CDS
NC_012971 ori at dnaA (modified) (bases 1 to 661950)	pstS gene	gene	26764	27804		26761	27801	1041	1041	26761	27801	ECD_03612	reverse	gene
MG1655 - NC_000913 ori at dnaA (bases 1 to 635510)	G	Polymorphism	26830	26830	Variants: LCB 1 MG1655 ref numbers oriA 3way	26822	26822	1	1	26822	26822	b3728	none		SNP (transversion)		325	None
ER2566_v3 Annotated circ rev ori at dnaA (reversed) (bases 1 to 661949)	T	Polymorphism	26830	26830	Variants: LCB 1 ER2566 ref numbers oriA 3way	26827	26827	1	1	26827	26827		none		SNP (transversion)
NC_012971 ori at dnaA (modified) (bases 1 to 661950)	T	Polymorphism	26830	26830	Variants: LCB 1 BL21(DE3) ref numbers oriA 3way	26827	26827	1	1	26827	26827		none		SNP (transversion)
MG1655 - NC_000913 ori at dnaA (bases 1 to 635510)	G	Polymorphism	26833	26833	Variants: LCB 1 MG1655 ref numbers oriA 3way	26825	26825	1	1	26825	26825	b3728	none		SNP (transition)		324	None
ER2566_v3 Annotated circ rev ori at dnaA (reversed) (bases 1 to 661949)	A	Polymorphism	26833	26833	Variants: LCB 1 ER2566 ref numbers oriA 3way	26830	26830	1	1	26830	26830		none		SNP (transition)
NC_012971 ori at dnaA (modified) (bases 1 to 661950)	A	Polymorphism	26833	26833	Variants: LCB 1 BL21(DE3) ref numbers oriA 3way	26830	26830	1	1	26830	26830		none		SNP (transition)
MG1655 - NC_000913 ori at dnaA (bases 1 to 635510)	A	Polymorphism	26851	26851	Variants: LCB 1 MG1655 ref numbers oriA 3way	26843	26843	1	1	26843	26843	b3728	none		SNP (transition)		318	None
ER2566_v3 Annotated circ rev ori at dnaA (reversed) (bases 1 to 661949)	G	Polymorphism	26851	26851	Variants: LCB 1 ER2566 ref numbers oriA 3way	26848	26848	1	1	26848	26848		none		SNP (transition)
NC_012971 ori at dnaA (modified) (bases 1 to 661950)	G	Polymorphism	26851	26851	Variants: LCB 1 BL21(DE3) ref numbers oriA 3way	26848	26848	1	1	26848	26848		none		SNP (transition)
MG1655 - NC_000913 ori at dnaA (bases 1 to 635510)	C	Polymorphism	26905	26905	Variants: LCB 1 MG1655 ref numbers oriA 3way	26897	26897	1	1	26897	26897	b3728	none		SNP (transition)		300	None
ER2566_v3 Annotated circ rev ori at dnaA (reversed) (bases 1 to 661949)	T	Polymorphism	26905	26905	Variants: LCB 1 ER2566 ref numbers oriA 3way	26902	26902	1	1	26902	26902		none		SNP (transition)
NC_012971 ori at dnaA (modified) (bases 1 to 661950)	T	Polymorphism	26905	26905	Variants: LCB 1 BL21(DE3) ref numbers oriA 3way	26902	26902	1	1	26902	26902		none		SNP (transition)
MG1655 - NC_000913 ori at dnaA (bases 1 to 635510)	A	Polymorphism	27133	27133	Variants: LCB 1 MG1655 ref numbers oriA 3way	27125	27125	1	1	27125	27125	b3728	none		SNP (transversion)		224	None
ER2566_v3 Annotated circ rev ori at dnaA (reversed) (bases 1 to 661949)	C	Polymorphism	27133	27133	Variants: LCB 1 ER2566 ref numbers oriA 3way	27130	27130	1	1	27130	27130		none		SNP (transversion)
NC_012971 ori at dnaA (modified) (bases 1 to 661950)	C	Polymorphism	27133	27133	Variants: LCB 1 BL21(DE3) ref numbers oriA 3way	27130	27130	1	1	27130	27130		none		SNP (transversion)
MG1655 - NC_000913 ori at dnaA (bases 1 to 635510)	G	Polymorphism	27151	27151	Variants: LCB 1 MG1655 ref numbers oriA 3way	27143	27143	1	1	27143	27143	b3728	none		SNP (transition)		218	None
ER2566_v3 Annotated circ rev ori at dnaA (reversed) (bases 1 to 661949)	A	Polymorphism	27151	27151	Variants: LCB 1 ER2566 ref numbers oriA 3way	27148	27148	1	1	27148	27148		none		SNP (transition)
NC_012971 ori at dnaA (modified) (bases 1 to 661950)	A	Polymorphism	27151	27151	Variants: LCB 1 BL21(DE3) ref numbers oriA 3way	27148	27148	1	1	27148	27148		none		SNP (transition)
MG1655 - NC_000913 ori at dnaA (bases 1 to 635510)	A	Polymorphism	27199	27199	Variants: LCB 1 MG1655 ref numbers oriA 3way	27191	27191	1	1	27191	27191	b3728	none		SNP (transition)		202	None
ER2566_v3 Annotated circ rev ori at dnaA (reversed) (bases 1 to 661949)	G	Polymorphism	27199	27199	Variants: LCB 1 ER2566 ref numbers oriA 3way	27196	27196	1	1	27196	27196		none		SNP (transition)
NC_012971 ori at dnaA (modified) (bases 1 to 661950)	G	Polymorphism	27199	27199	Variants: LCB 1 BL21(DE3) ref numbers oriA 3way	27196	27196	1	1	27196	27196		none		SNP (transition)
MG1655 - NC_000913 ori at dnaA (bases 1 to 635510)	C	Polymorphism	27346	27346	Variants: LCB 1 MG1655 ref numbers oriA 3way	27338	27338	1	1	27338	27338	b3728	none		SNP (transition)		153	None
ER2566_v3 Annotated circ rev ori at dnaA (reversed) (bases 1 to 661949)	T	Polymorphism	27346	27346	Variants: LCB 1 ER2566 ref numbers oriA 3way	27343	27343	1	1	27343	27343		none		SNP (transition)
NC_012971 ori at dnaA (modified) (bases 1 to 661950)	T	Polymorphism	27346	27346	Variants: LCB 1 BL21(DE3) ref numbers oriA 3way	27343	27343	1	1	27343	27343		none		SNP (transition)
MG1655 - NC_000913 ori at dnaA (bases 1 to 635510)	A	Polymorphism	27484	27484	Variants: LCB 1 MG1655 ref numbers oriA 3way	27476	27476	1	1	27476	27476	b3728	none		SNP (transversion)		107	None
ER2566_v3 Annotated circ rev ori at dnaA (reversed) (bases 1 to 661949)	C	Polymorphism	27484	27484	Variants: LCB 1 ER2566 ref numbers oriA 3way	27481	27481	1	1	27481	27481		none		SNP (transversion)
NC_012971 ori at dnaA (modified) (bases 1 to 661950)	C	Polymorphism	27484	27484	Variants: LCB 1 BL21(DE3) ref numbers oriA 3way	27481	27481	1	1	27481	27481		none		SNP (transversion)
MG1655 - NC_000913 ori at dnaA (bases 1 to 635510)	G	Polymorphism	27526	27526	Variants: LCB 1 MG1655 ref numbers oriA 3way	27518	27518	1	1	27518	27518	b3728	none		SNP (transition)		93	None
ER2566_v3 Annotated circ rev ori at dnaA (reversed) (bases 1 to 661949)	A	Polymorphism	27526	27526	Variants: LCB 1 ER2566 ref numbers oriA 3way	27523	27523	1	1	27523	27523		none		SNP (transition)
NC_012971 ori at dnaA (modified) (bases 1 to 661950)	A	Polymorphism	27526	27526	Variants: LCB 1 BL21(DE3) ref numbers oriA 3way	27523	27523	1	1	27523	27523		none		SNP (transition)
MG1655 - NC_000913 ori at dnaA (bases 1 to 635510)	A	Polymorphism	27540	27540	Variants: LCB 1 MG1655 ref numbers oriA 3way	27532	27532	1	1	27532	27532	b3728	none		SNP (transition)		89	None
ER2566_v3 Annotated circ rev ori at dnaA (reversed) (bases 1 to 661949)	G	Polymorphism	27540	27540	Variants: LCB 1 ER2566 ref numbers oriA 3way	27537	27537	1	1	27537	27537		none		SNP (transition)
NC_012971 ori at dnaA (modified) (bases 1 to 661950)	G	Polymorphism	27540	27540	Variants: LCB 1 BL21(DE3) ref numbers oriA 3way	27537	27537	1	1	27537	27537		none		SNP (transition)
MG1655 - NC_000913 ori at dnaA (bases 1 to 635510)	A	Polymorphism	27547	27547	Variants: LCB 1 MG1655 ref numbers oriA 3way	27539	27539	1	1	27539	27539	b3728	none		SNP (transition)		86	None
ER2566_v3 Annotated circ rev ori at dnaA (reversed) (bases 1 to 661949)	G	Polymorphism	27547	27547	Variants: LCB 1 ER2566 ref numbers oriA 3way	27544	27544	1	1	27544	27544		none		SNP (transition)
NC_012971 ori at dnaA (modified) (bases 1 to 661950)	G	Polymorphism	27547	27547	Variants: LCB 1 BL21(DE3) ref numbers oriA 3way	27544	27544	1	1	27544	27544		none		SNP (transition)
MG1655 - NC_000913 ori at dnaA (bases 1 to 635510)	T	Polymorphism	27622	27622	Variants: LCB 1 MG1655 ref numbers oriA 3way	27614	27614	1	1	27614	27614	b3728	none		SNP (transversion)		61	None
ER2566_v3 Annotated circ rev ori at dnaA (reversed) (bases 1 to 661949)	G	Polymorphism	27622	27622	Variants: LCB 1 ER2566 ref numbers oriA 3way	27619	27619	1	1	27619	27619		none		SNP (transversion)
NC_012971 ori at dnaA (modified) (bases 1 to 661950)	G	Polymorphism	27622	27622	Variants: LCB 1 BL21(DE3) ref numbers oriA 3way	27619	27619	1	1	27619	27619		none		SNP (transversion)
MG1655 - NC_000913 ori at dnaA (bases 1 to 635510)	G	Polymorphism	27748	27748	Variants: LCB 1 MG1655 ref numbers oriA 3way	27740	27740	1	1	27740	27740	b3728	none		SNP (transition)		19	None
ER2566_v3 Annotated circ rev ori at dnaA (reversed) (bases 1 to 661949)	A	Polymorphism	27748	27748	Variants: LCB 1 ER2566 ref numbers oriA 3way	27745	27745	1	1	27745	27745		none		SNP (transition)
NC_012971 ori at dnaA (modified) (bases 1 to 661950)	A	Polymorphism	27748	27748	Variants: LCB 1 BL21(DE3) ref numbers oriA 3way	27745	27745	1	1	27745	27745		none		SNP (transition)
MG1655 - NC_000913 ori at dnaA (bases 1 to 635510)	glmS CDS	CDS	28118	29947		28110	29939	1830	1830	28110	29939	b3729	reverse	CDS
MG1655 - NC_000913 ori at dnaA (bases 1 to 635510)	glmS gene	gene	28118	29947		28110	29939	1830	1830	28110	29939	b3729	reverse	gene
ER2566_v3 Annotated circ rev ori at dnaA (reversed) (bases 1 to 661949)	glmS CDS	cds	28118	29947		28115	29944	1830	1830	28115	29944	ECD_03613	reverse	CDS
ER2566_v3 Annotated circ rev ori at dnaA (reversed) (bases 1 to 661949)	glmS gene	gene	28118	29947		28115	29944	1830	1830	28115	29944	ECD_03613	reverse	gene
NC_012971 ori at dnaA (modified) (bases 1 to 661950)	glmS CDS	CDS	28118	29947		28115	29944	1830	1830	28115	29944	ECD_03613	reverse	CDS
NC_012971 ori at dnaA (modified) (bases 1 to 661950)	glmS gene	gene	28118	29947		28115	29944	1830	1830	28115	29944	ECD_03613	reverse	gene
MG1655 - NC_000913 ori at dnaA (bases 1 to 635510)	A	Polymorphism	28169	28169	Variants: LCB 1 MG1655 ref numbers oriA 3way	28161	28161	1	1	28161	28161	b3729	none		SNP (transition)		593	None
ER2566_v3 Annotated circ rev ori at dnaA (reversed) (bases 1 to 661949)	G	Polymorphism	28169	28169	Variants: LCB 1 ER2566 ref numbers oriA 3way	28166	28166	1	1	28166	28166		none		SNP (transition)
NC_012971 ori at dnaA (modified) (bases 1 to 661950)	G	Polymorphism	28169	28169	Variants: LCB 1 BL21(DE3) ref numbers oriA 3way	28166	28166	1	1	28166	28166		none		SNP (transition)
MG1655 - NC_000913 ori at dnaA (bases 1 to 635510)	G	Polymorphism	28187	28187	Variants: LCB 1 MG1655 ref numbers oriA 3way	28179	28179	1	1	28179	28179	b3729	none		SNP (transition)		587	None
ER2566_v3 Annotated circ rev ori at dnaA (reversed) (bases 1 to 661949)	A	Polymorphism	28187	28187	Variants: LCB 1 ER2566 ref numbers oriA 3way	28184	28184	1	1	28184	28184		none		SNP (transition)
NC_012971 ori at dnaA (modified) (bases 1 to 661950)	A	Polymorphism	28187	28187	Variants: LCB 1 BL21(DE3) ref numbers oriA 3way	28184	28184	1	1	28184	28184		none		SNP (transition)
MG1655 - NC_000913 ori at dnaA (bases 1 to 635510)	A	Polymorphism	28190	28190	Variants: LCB 1 MG1655 ref numbers oriA 3way	28182	28182	1	1	28182	28182	b3729	none		SNP (transition)		586	None
ER2566_v3 Annotated circ rev ori at dnaA (reversed) (bases 1 to 661949)	G	Polymorphism	28190	28190	Variants: LCB 1 ER2566 ref numbers oriA 3way	28187	28187	1	1	28187	28187		none		SNP (transition)
NC_012971 ori at dnaA (modified) (bases 1 to 661950)	G	Polymorphism	28190	28190	Variants: LCB 1 BL21(DE3) ref numbers oriA 3way	28187	28187	1	1	28187	28187		none		SNP (transition)
MG1655 - NC_000913 ori at dnaA (bases 1 to 635510)	T	Polymorphism	28199	28199	Variants: LCB 1 MG1655 ref numbers oriA 3way	28191	28191	1	1	28191	28191	b3729	none		SNP (transition)		583	None
ER2566_v3 Annotated circ rev ori at dnaA (reversed) (bases 1 to 661949)	C	Polymorphism	28199	28199	Variants: LCB 1 ER2566 ref numbers oriA 3way	28196	28196	1	1	28196	28196		none		SNP (transition)
NC_012971 ori at dnaA (modified) (bases 1 to 661950)	C	Polymorphism	28199	28199	Variants: LCB 1 BL21(DE3) ref numbers oriA 3way	28196	28196	1	1	28196	28196		none		SNP (transition)
MG1655 - NC_000913 ori at dnaA (bases 1 to 635510)	T	Polymorphism	28226	28226	Variants: LCB 1 MG1655 ref numbers oriA 3way	28218	28218	1	1	28218	28218	b3729	none		SNP (transition)		574	None
ER2566_v3 Annotated circ rev ori at dnaA (reversed) (bases 1 to 661949)	C	Polymorphism	28226	28226	Variants: LCB 1 ER2566 ref numbers oriA 3way	28223	28223	1	1	28223	28223		none		SNP (transition)
NC_012971 ori at dnaA (modified) (bases 1 to 661950)	C	Polymorphism	28226	28226	Variants: LCB 1 BL21(DE3) ref numbers oriA 3way	28223	28223	1	1	28223	28223		none		SNP (transition)
MG1655 - NC_000913 ori at dnaA (bases 1 to 635510)	T	Polymorphism	28358	28358	Variants: LCB 1 MG1655 ref numbers oriA 3way	28350	28350	1	1	28350	28350	b3729	none		SNP (transition)		530	None
ER2566_v3 Annotated circ rev ori at dnaA (reversed) (bases 1 to 661949)	C	Polymorphism	28358	28358	Variants: LCB 1 ER2566 ref numbers oriA 3way	28355	28355	1	1	28355	28355		none		SNP (transition)
NC_012971 ori at dnaA (modified) (bases 1 to 661950)	C	Polymorphism	28358	28358	Variants: LCB 1 BL21(DE3) ref numbers oriA 3way	28355	28355	1	1	28355	28355		none		SNP (transition)
MG1655 - NC_000913 ori at dnaA (bases 1 to 635510)	G	Polymorphism	28391	28391	Variants: LCB 1 MG1655 ref numbers oriA 3way	28383	28383	1	1	28383	28383	b3729	none		SNP (transition)		519	None
ER2566_v3 Annotated circ rev ori at dnaA (reversed) (bases 1 to 661949)	A	Polymorphism	28391	28391	Variants: LCB 1 ER2566 ref numbers oriA 3way	28388	28388	1	1	28388	28388		none		SNP (transition)
NC_012971 ori at dnaA (modified) (bases 1 to 661950)	A	Polymorphism	28391	28391	Variants: LCB 1 BL21(DE3) ref numbers oriA 3way	28388	28388	1	1	28388	28388		none		SNP (transition)
MG1655 - NC_000913 ori at dnaA (bases 1 to 635510)	G	Polymorphism	28394	28394	Variants: LCB 1 MG1655 ref numbers oriA 3way	28386	28386	1	1	28386	28386	b3729	none		SNP (transition)		518	None
ER2566_v3 Annotated circ rev ori at dnaA (reversed) (bases 1 to 661949)	A	Polymorphism	28394	28394	Variants: LCB 1 ER2566 ref numbers oriA 3way	28391	28391	1	1	28391	28391		none		SNP (transition)
NC_012971 ori at dnaA (modified) (bases 1 to 661950)	A	Polymorphism	28394	28394	Variants: LCB 1 BL21(DE3) ref numbers oriA 3way	28391	28391	1	1	28391	28391		none		SNP (transition)
MG1655 - NC_000913 ori at dnaA (bases 1 to 635510)	C	Polymorphism	28418	28418	Variants: LCB 1 MG1655 ref numbers oriA 3way	28410	28410	1	1	28410	28410	b3729	none		SNP (transition)		510	None
ER2566_v3 Annotated circ rev ori at dnaA (reversed) (bases 1 to 661949)	T	Polymorphism	28418	28418	Variants: LCB 1 ER2566 ref numbers oriA 3way	28415	28415	1	1	28415	28415		none		SNP (transition)
NC_012971 ori at dnaA (modified) (bases 1 to 661950)	T	Polymorphism	28418	28418	Variants: LCB 1 BL21(DE3) ref numbers oriA 3way	28415	28415	1	1	28415	28415		none		SNP (transition)
MG1655 - NC_000913 ori at dnaA (bases 1 to 635510)	A	Polymorphism	28445	28445	Variants: LCB 1 MG1655 ref numbers oriA 3way	28437	28437	1	1	28437	28437	b3729	none		SNP (transition)		501	None
ER2566_v3 Annotated circ rev ori at dnaA (reversed) (bases 1 to 661949)	G	Polymorphism	28445	28445	Variants: LCB 1 ER2566 ref numbers oriA 3way	28442	28442	1	1	28442	28442		none		SNP (transition)
NC_012971 ori at dnaA (modified) (bases 1 to 661950)	G	Polymorphism	28445	28445	Variants: LCB 1 BL21(DE3) ref numbers oriA 3way	28442	28442	1	1	28442	28442		none		SNP (transition)
MG1655 - NC_000913 ori at dnaA (bases 1 to 635510)	T	Polymorphism	28448	28448	Variants: LCB 1 MG1655 ref numbers oriA 3way	28440	28440	1	1	28440	28440	b3729	none		SNP (transversion)		500	None
ER2566_v3 Annotated circ rev ori at dnaA (reversed) (bases 1 to 661949)	A	Polymorphism	28448	28448	Variants: LCB 1 ER2566 ref numbers oriA 3way	28445	28445	1	1	28445	28445		none		SNP (transversion)
NC_012971 ori at dnaA (modified) (bases 1 to 661950)	A	Polymorphism	28448	28448	Variants: LCB 1 BL21(DE3) ref numbers oriA 3way	28445	28445	1	1	28445	28445		none		SNP (transversion)
MG1655 - NC_000913 ori at dnaA (bases 1 to 635510)	G	Polymorphism	28489	28489	Variants: LCB 1 MG1655 ref numbers oriA 3way	28481	28481	1	1	28481	28481	b3729	none		SNP (transition)		487	None
ER2566_v3 Annotated circ rev ori at dnaA (reversed) (bases 1 to 661949)	A	Polymorphism	28489	28489	Variants: LCB 1 ER2566 ref numbers oriA 3way	28486	28486	1	1	28486	28486		none		SNP (transition)
NC_012971 ori at dnaA (modified) (bases 1 to 661950)	A	Polymorphism	28489	28489	Variants: LCB 1 BL21(DE3) ref numbers oriA 3way	28486	28486	1	1	28486	28486		none		SNP (transition)
MG1655 - NC_000913 ori at dnaA (bases 1 to 635510)	A	Polymorphism	28577	28577	Variants: LCB 1 MG1655 ref numbers oriA 3way	28569	28569	1	1	28569	28569	b3729	none		SNP (transversion)		457	None
ER2566_v3 Annotated circ rev ori at dnaA (reversed) (bases 1 to 661949)	C	Polymorphism	28577	28577	Variants: LCB 1 ER2566 ref numbers oriA 3way	28574	28574	1	1	28574	28574		none		SNP (transversion)
NC_012971 ori at dnaA (modified) (bases 1 to 661950)	C	Polymorphism	28577	28577	Variants: LCB 1 BL21(DE3) ref numbers oriA 3way	28574	28574	1	1	28574	28574		none		SNP (transversion)
MG1655 - NC_000913 ori at dnaA (bases 1 to 635510)	A	Polymorphism	28627	28627	Variants: LCB 1 MG1655 ref numbers oriA 3way	28619	28619	1	1	28619	28619	b3729	none		SNP (transition)		441	None
ER2566_v3 Annotated circ rev ori at dnaA (reversed) (bases 1 to 661949)	G	Polymorphism	28627	28627	Variants: LCB 1 ER2566 ref numbers oriA 3way	28624	28624	1	1	28624	28624		none		SNP (transition)
NC_012971 ori at dnaA (modified) (bases 1 to 661950)	G	Polymorphism	28627	28627	Variants: LCB 1 BL21(DE3) ref numbers oriA 3way	28624	28624	1	1	28624	28624		none		SNP (transition)
MG1655 - NC_000913 ori at dnaA (bases 1 to 635510)	A	Polymorphism	28646	28646	Variants: LCB 1 MG1655 ref numbers oriA 3way	28638	28638	1	1	28638	28638	b3729	none		SNP (transition)		434	None
ER2566_v3 Annotated circ rev ori at dnaA (reversed) (bases 1 to 661949)	G	Polymorphism	28646	28646	Variants: LCB 1 ER2566 ref numbers oriA 3way	28643	28643	1	1	28643	28643		none		SNP (transition)
NC_012971 ori at dnaA (modified) (bases 1 to 661950)	G	Polymorphism	28646	28646	Variants: LCB 1 BL21(DE3) ref numbers oriA 3way	28643	28643	1	1	28643	28643		none		SNP (transition)
MG1655 - NC_000913 ori at dnaA (bases 1 to 635510)	T	Polymorphism	29717	29717	Variants: LCB 1 MG1655 ref numbers oriA 3way	29709	29709	1	1	29709	29709	b3729	none		SNP (transversion)		77	None
ER2566_v3 Annotated circ rev ori at dnaA (reversed) (bases 1 to 661949)	G	Polymorphism	29717	29717	Variants: LCB 1 ER2566 ref numbers oriA 3way	29714	29714	1	1	29714	29714		none		SNP (transversion)
NC_012971 ori at dnaA (modified) (bases 1 to 661950)	G	Polymorphism	29717	29717	Variants: LCB 1 BL21(DE3) ref numbers oriA 3way	29714	29714	1	1	29714	29714		none		SNP (transversion)
MG1655 - NC_000913 ori at dnaA (bases 1 to 635510)	A	Polymorphism	29732	29732	Variants: LCB 1 MG1655 ref numbers oriA 3way	29724	29724	1	1	29724	29724	b3729	none		SNP (transition)		72	None
ER2566_v3 Annotated circ rev ori at dnaA (reversed) (bases 1 to 661949)	G	Polymorphism	29732	29732	Variants: LCB 1 ER2566 ref numbers oriA 3way	29729	29729	1	1	29729	29729		none		SNP (transition)
NC_012971 ori at dnaA (modified) (bases 1 to 661950)	G	Polymorphism	29732	29732	Variants: LCB 1 BL21(DE3) ref numbers oriA 3way	29729	29729	1	1	29729	29729		none		SNP (transition)
MG1655 - NC_000913 ori at dnaA (bases 1 to 635510)	G	Polymorphism	29744	29744	Variants: LCB 1 MG1655 ref numbers oriA 3way	29736	29736	1	1	29736	29736	b3729	none		SNP (transition)		68	None
ER2566_v3 Annotated circ rev ori at dnaA (reversed) (bases 1 to 661949)	A	Polymorphism	29744	29744	Variants: LCB 1 ER2566 ref numbers oriA 3way	29741	29741	1	1	29741	29741		none		SNP (transition)
NC_012971 ori at dnaA (modified) (bases 1 to 661950)	A	Polymorphism	29744	29744	Variants: LCB 1 BL21(DE3) ref numbers oriA 3way	29741	29741	1	1	29741	29741		none		SNP (transition)
MG1655 - NC_000913 ori at dnaA (bases 1 to 635510)	A	Polymorphism	29780	29780	Variants: LCB 1 MG1655 ref numbers oriA 3way	29772	29772	1	1	29772	29772	b3729	none		SNP (transversion)		56	None
ER2566_v3 Annotated circ rev ori at dnaA (reversed) (bases 1 to 661949)	T	Polymorphism	29780	29780	Variants: LCB 1 ER2566 ref numbers oriA 3way	29777	29777	1	1	29777	29777		none		SNP (transversion)
NC_012971 ori at dnaA (modified) (bases 1 to 661950)	T	Polymorphism	29780	29780	Variants: LCB 1 BL21(DE3) ref numbers oriA 3way	29777	29777	1	1	29777	29777		none		SNP (transversion)
MG1655 - NC_000913 ori at dnaA (bases 1 to 635510)	C	Polymorphism	29831	29831	Variants: LCB 1 MG1655 ref numbers oriA 3way	29823	29823	1	1	29823	29823	b3729	none		SNP (transition)		39	None
ER2566_v3 Annotated circ rev ori at dnaA (reversed) (bases 1 to 661949)	T	Polymorphism	29831	29831	Variants: LCB 1 ER2566 ref numbers oriA 3way	29828	29828	1	1	29828	29828		none		SNP (transition)
NC_012971 ori at dnaA (modified) (bases 1 to 661950)	T	Polymorphism	29831	29831	Variants: LCB 1 BL21(DE3) ref numbers oriA 3way	29828	29828	1	1	29828	29828		none		SNP (transition)
MG1655 - NC_000913 ori at dnaA (bases 1 to 635510)	T	Polymorphism	30056	30056	Variants: LCB 1 MG1655 ref numbers oriA 3way	30048	30048	1	1	30048	30048		none		SNP (transversion)
ER2566_v3 Annotated circ rev ori at dnaA (reversed) (bases 1 to 661949)	G	Polymorphism	30056	30056	Variants: LCB 1 ER2566 ref numbers oriA 3way	30053	30053	1	1	30053	30053		none		SNP (transversion)
NC_012971 ori at dnaA (modified) (bases 1 to 661950)	G	Polymorphism	30056	30056	Variants: LCB 1 BL21(DE3) ref numbers oriA 3way	30053	30053	1	1	30053	30053		none		SNP (transversion)
MG1655 - NC_000913 ori at dnaA (bases 1 to 635510)	C	Polymorphism	30098	30098	Variants: LCB 1 MG1655 ref numbers oriA 3way	30090	30090	1	1	30090	30090		none		SNP (transversion)
ER2566_v3 Annotated circ rev ori at dnaA (reversed) (bases 1 to 661949)	G	Polymorphism	30098	30098	Variants: LCB 1 ER2566 ref numbers oriA 3way	30095	30095	1	1	30095	30095		none		SNP (transversion)
NC_012971 ori at dnaA (modified) (bases 1 to 661950)	G	Polymorphism	30098	30098	Variants: LCB 1 BL21(DE3) ref numbers oriA 3way	30095	30095	1	1	30095	30095		none		SNP (transversion)
MG1655 - NC_000913 ori at dnaA (bases 1 to 635510)	glmU CDS	CDS	30109	31479		30101	31471	1371	1371	30101	31471	b3730	reverse	CDS
MG1655 - NC_000913 ori at dnaA (bases 1 to 635510)	glmU gene	gene	30109	31479		30101	31471	1371	1371	30101	31471	b3730	reverse	gene
ER2566_v3 Annotated circ rev ori at dnaA (reversed) (bases 1 to 661949)	glmU CDS	cds	30109	31479		30106	31476	1371	1371	30106	31476	ECD_03614	reverse	CDS
ER2566_v3 Annotated circ rev ori at dnaA (reversed) (bases 1 to 661949)	glmU gene	gene	30109	31479		30106	31476	1371	1371	30106	31476	ECD_03614	reverse	gene
NC_012971 ori at dnaA (modified) (bases 1 to 661950)	glmU CDS	CDS	30109	31479		30106	31476	1371	1371	30106	31476	ECD_03614	reverse	CDS
NC_012971 ori at dnaA (modified) (bases 1 to 661950)	glmU gene	gene	30109	31479		30106	31476	1371	1371	30106	31476	ECD_03614	reverse	gene
MG1655 - NC_000913 ori at dnaA (bases 1 to 635510)	C	Polymorphism	30208	30208	Variants: LCB 1 MG1655 ref numbers oriA 3way	30200	30200	1	1	30200	30200	b3730	none		SNP (transversion)		424	None
ER2566_v3 Annotated circ rev ori at dnaA (reversed) (bases 1 to 661949)	A	Polymorphism	30208	30208	Variants: LCB 1 ER2566 ref numbers oriA 3way	30205	30205	1	1	30205	30205		none		SNP (transversion)
NC_012971 ori at dnaA (modified) (bases 1 to 661950)	A	Polymorphism	30208	30208	Variants: LCB 1 BL21(DE3) ref numbers oriA 3way	30205	30205	1	1	30205	30205		none		SNP (transversion)
MG1655 - NC_000913 ori at dnaA (bases 1 to 635510)	G	Polymorphism	30403	30403	Variants: LCB 1 MG1655 ref numbers oriA 3way	30395	30395	1	1	30395	30395	b3730	none		SNP (transversion)		359	None
ER2566_v3 Annotated circ rev ori at dnaA (reversed) (bases 1 to 661949)	C	Polymorphism	30403	30403	Variants: LCB 1 ER2566 ref numbers oriA 3way	30400	30400	1	1	30400	30400		none		SNP (transversion)
NC_012971 ori at dnaA (modified) (bases 1 to 661950)	C	Polymorphism	30403	30403	Variants: LCB 1 BL21(DE3) ref numbers oriA 3way	30400	30400	1	1	30400	30400		none		SNP (transversion)
MG1655 - NC_000913 ori at dnaA (bases 1 to 635510)	T	Polymorphism	30454	30454	Variants: LCB 1 MG1655 ref numbers oriA 3way	30446	30446	1	1	30446	30446	b3730	none		SNP (transversion)		342	None
ER2566_v3 Annotated circ rev ori at dnaA (reversed) (bases 1 to 661949)	A	Polymorphism	30454	30454	Variants: LCB 1 ER2566 ref numbers oriA 3way	30451	30451	1	1	30451	30451		none		SNP (transversion)
NC_012971 ori at dnaA (modified) (bases 1 to 661950)	A	Polymorphism	30454	30454	Variants: LCB 1 BL21(DE3) ref numbers oriA 3way	30451	30451	1	1	30451	30451		none		SNP (transversion)
MG1655 - NC_000913 ori at dnaA (bases 1 to 635510)	G	Polymorphism	30550	30550	Variants: LCB 1 MG1655 ref numbers oriA 3way	30542	30542	1	1	30542	30542	b3730	none		SNP (transition)		310	None
ER2566_v3 Annotated circ rev ori at dnaA (reversed) (bases 1 to 661949)	A	Polymorphism	30550	30550	Variants: LCB 1 ER2566 ref numbers oriA 3way	30547	30547	1	1	30547	30547		none		SNP (transition)
NC_012971 ori at dnaA (modified) (bases 1 to 661950)	A	Polymorphism	30550	30550	Variants: LCB 1 BL21(DE3) ref numbers oriA 3way	30547	30547	1	1	30547	30547		none		SNP (transition)
MG1655 - NC_000913 ori at dnaA (bases 1 to 635510)	A	Polymorphism	30553	30553	Variants: LCB 1 MG1655 ref numbers oriA 3way	30545	30545	1	1	30545	30545	b3730	none		SNP (transition)		309	None
ER2566_v3 Annotated circ rev ori at dnaA (reversed) (bases 1 to 661949)	G	Polymorphism	30553	30553	Variants: LCB 1 ER2566 ref numbers oriA 3way	30550	30550	1	1	30550	30550		none		SNP (transition)
NC_012971 ori at dnaA (modified) (bases 1 to 661950)	G	Polymorphism	30553	30553	Variants: LCB 1 BL21(DE3) ref numbers oriA 3way	30550	30550	1	1	30550	30550		none		SNP (transition)
MG1655 - NC_000913 ori at dnaA (bases 1 to 635510)	G	Polymorphism	30604	30604	Variants: LCB 1 MG1655 ref numbers oriA 3way	30596	30596	1	1	30596	30596	b3730	none		SNP (transition)		292	None
ER2566_v3 Annotated circ rev ori at dnaA (reversed) (bases 1 to 661949)	A	Polymorphism	30604	30604	Variants: LCB 1 ER2566 ref numbers oriA 3way	30601	30601	1	1	30601	30601		none		SNP (transition)
NC_012971 ori at dnaA (modified) (bases 1 to 661950)	A	Polymorphism	30604	30604	Variants: LCB 1 BL21(DE3) ref numbers oriA 3way	30601	30601	1	1	30601	30601		none		SNP (transition)
MG1655 - NC_000913 ori at dnaA (bases 1 to 635510)	A	Polymorphism	30682	30682	Variants: LCB 1 MG1655 ref numbers oriA 3way	30674	30674	1	1	30674	30674	b3730	none		SNP (transversion)		266	None
ER2566_v3 Annotated circ rev ori at dnaA (reversed) (bases 1 to 661949)	T	Polymorphism	30682	30682	Variants: LCB 1 ER2566 ref numbers oriA 3way	30679	30679	1	1	30679	30679		none		SNP (transversion)
NC_012971 ori at dnaA (modified) (bases 1 to 661950)	T	Polymorphism	30682	30682	Variants: LCB 1 BL21(DE3) ref numbers oriA 3way	30679	30679	1	1	30679	30679		none		SNP (transversion)
MG1655 - NC_000913 ori at dnaA (bases 1 to 635510)	C	Polymorphism	30709	30709	Variants: LCB 1 MG1655 ref numbers oriA 3way	30701	30701	1	1	30701	30701	b3730	none		SNP (transition)		257	None
ER2566_v3 Annotated circ rev ori at dnaA (reversed) (bases 1 to 661949)	T	Polymorphism	30709	30709	Variants: LCB 1 ER2566 ref numbers oriA 3way	30706	30706	1	1	30706	30706		none		SNP (transition)
NC_012971 ori at dnaA (modified) (bases 1 to 661950)	T	Polymorphism	30709	30709	Variants: LCB 1 BL21(DE3) ref numbers oriA 3way	30706	30706	1	1	30706	30706		none		SNP (transition)
MG1655 - NC_000913 ori at dnaA (bases 1 to 635510)	T	Polymorphism	30865	30865	Variants: LCB 1 MG1655 ref numbers oriA 3way	30857	30857	1	1	30857	30857	b3730	none		SNP (transition)		205	None
ER2566_v3 Annotated circ rev ori at dnaA (reversed) (bases 1 to 661949)	C	Polymorphism	30865	30865	Variants: LCB 1 ER2566 ref numbers oriA 3way	30862	30862	1	1	30862	30862		none		SNP (transition)
NC_012971 ori at dnaA (modified) (bases 1 to 661950)	C	Polymorphism	30865	30865	Variants: LCB 1 BL21(DE3) ref numbers oriA 3way	30862	30862	1	1	30862	30862		none		SNP (transition)
MG1655 - NC_000913 ori at dnaA (bases 1 to 635510)	atpC CDS	CDS	31832	32251		31824	32243	420	420	31824	32243	b3731	reverse	CDS
MG1655 - NC_000913 ori at dnaA (bases 1 to 635510)	atpC gene	gene	31832	32251		31824	32243	420	420	31824	32243	b3731	reverse	gene
ER2566_v3 Annotated circ rev ori at dnaA (reversed) (bases 1 to 661949)	atpC CDS	cds	31832	32251		31829	32248	420	420	31829	32248	ECD_03615	reverse	CDS
ER2566_v3 Annotated circ rev ori at dnaA (reversed) (bases 1 to 661949)	atpC gene	gene	31832	32251		31829	32248	420	420	31829	32248	ECD_03615	reverse	gene
NC_012971 ori at dnaA (modified) (bases 1 to 661950)	atpC CDS	CDS	31832	32251		31829	32248	420	420	31829	32248	ECD_03615	reverse	CDS
NC_012971 ori at dnaA (modified) (bases 1 to 661950)	atpC gene	gene	31832	32251		31829	32248	420	420	31829	32248	ECD_03615	reverse	gene
MG1655 - NC_000913 ori at dnaA (bases 1 to 635510)	atpD CDS	CDS	32272	33654		32264	33646	1383	1383	32264	33646	b3732	reverse	CDS
MG1655 - NC_000913 ori at dnaA (bases 1 to 635510)	atpD gene	gene	32272	33654		32264	33646	1383	1383	32264	33646	b3732	reverse	gene
ER2566_v3 Annotated circ rev ori at dnaA (reversed) (bases 1 to 661949)	atpD CDS	cds	32272	33654		32269	33651	1383	1383	32269	33651	ECD_03616	reverse	CDS
ER2566_v3 Annotated circ rev ori at dnaA (reversed) (bases 1 to 661949)	atpD gene	gene	32272	33654		32269	33651	1383	1383	32269	33651	ECD_03616	reverse	gene
NC_012971 ori at dnaA (modified) (bases 1 to 661950)	atpD CDS	CDS	32272	33654		32269	33651	1383	1383	32269	33651	ECD_03616	reverse	CDS
NC_012971 ori at dnaA (modified) (bases 1 to 661950)	atpD gene	gene	32272	33654		32269	33651	1383	1383	32269	33651	ECD_03616	reverse	gene
MG1655 - NC_000913 ori at dnaA (bases 1 to 635510)	T	Polymorphism	32881	32881	Variants: LCB 1 MG1655 ref numbers oriA 3way	32873	32873	1	1	32873	32873	b3732	none		SNP (transition)		258	None
ER2566_v3 Annotated circ rev ori at dnaA (reversed) (bases 1 to 661949)	C	Polymorphism	32881	32881	Variants: LCB 1 ER2566 ref numbers oriA 3way	32878	32878	1	1	32878	32878		none		SNP (transition)
NC_012971 ori at dnaA (modified) (bases 1 to 661950)	C	Polymorphism	32881	32881	Variants: LCB 1 BL21(DE3) ref numbers oriA 3way	32878	32878	1	1	32878	32878		none		SNP (transition)
MG1655 - NC_000913 ori at dnaA (bases 1 to 635510)	atpG CDS	CDS	33681	34544		33673	34536	864	864	33673	34536	b3733	reverse	CDS
MG1655 - NC_000913 ori at dnaA (bases 1 to 635510)	atpG gene	gene	33681	34544		33673	34536	864	864	33673	34536	b3733	reverse	gene
ER2566_v3 Annotated circ rev ori at dnaA (reversed) (bases 1 to 661949)	atpG CDS	cds	33681	34544		33678	34541	864	864	33678	34541	ECD_03617	reverse	CDS
ER2566_v3 Annotated circ rev ori at dnaA (reversed) (bases 1 to 661949)	atpG gene	gene	33681	34544		33678	34541	864	864	33678	34541	ECD_03617	reverse	gene
NC_012971 ori at dnaA (modified) (bases 1 to 661950)	atpG CDS	CDS	33681	34544		33678	34541	864	864	33678	34541	ECD_03617	reverse	CDS
NC_012971 ori at dnaA (modified) (bases 1 to 661950)	atpG gene	gene	33681	34544		33678	34541	864	864	33678	34541	ECD_03617	reverse	gene
MG1655 - NC_000913 ori at dnaA (bases 1 to 635510)	atpA CDS	CDS	34595	36136		34587	36128	1542	1542	34587	36128	b3734	reverse	CDS
MG1655 - NC_000913 ori at dnaA (bases 1 to 635510)	atpA gene	gene	34595	36136		34587	36128	1542	1542	34587	36128	b3734	reverse	gene
ER2566_v3 Annotated circ rev ori at dnaA (reversed) (bases 1 to 661949)	atpA CDS	cds	34595	36136		34592	36133	1542	1542	34592	36133	ECD_03618	reverse	CDS
ER2566_v3 Annotated circ rev ori at dnaA (reversed) (bases 1 to 661949)	atpA gene	gene	34595	36136		34592	36133	1542	1542	34592	36133	ECD_03618	reverse	gene
NC_012971 ori at dnaA (modified) (bases 1 to 661950)	atpA CDS	CDS	34595	36136		34592	36133	1542	1542	34592	36133	ECD_03618	reverse	CDS
NC_012971 ori at dnaA (modified) (bases 1 to 661950)	atpA gene	gene	34595	36136		34592	36133	1542	1542	34592	36133	ECD_03618	reverse	gene
MG1655 - NC_000913 ori at dnaA (bases 1 to 635510)	A	Polymorphism	35456	35456	Variants: LCB 1 MG1655 ref numbers oriA 3way	35448	35448	1	1	35448	35448	b3734	none		SNP (transition)		227	None
ER2566_v3 Annotated circ rev ori at dnaA (reversed) (bases 1 to 661949)	G	Polymorphism	35456	35456	Variants: LCB 1 ER2566 ref numbers oriA 3way	35453	35453	1	1	35453	35453		none		SNP (transition)
NC_012971 ori at dnaA (modified) (bases 1 to 661950)	G	Polymorphism	35456	35456	Variants: LCB 1 BL21(DE3) ref numbers oriA 3way	35453	35453	1	1	35453	35453		none		SNP (transition)
MG1655 - NC_000913 ori at dnaA (bases 1 to 635510)	atpH CDS	CDS	36149	36682		36141	36674	534	534	36141	36674	b3735	reverse	CDS
MG1655 - NC_000913 ori at dnaA (bases 1 to 635510)	atpH gene	gene	36149	36682		36141	36674	534	534	36141	36674	b3735	reverse	gene
ER2566_v3 Annotated circ rev ori at dnaA (reversed) (bases 1 to 661949)	atpH CDS	cds	36149	36682		36146	36679	534	534	36146	36679	ECD_03619	reverse	CDS
ER2566_v3 Annotated circ rev ori at dnaA (reversed) (bases 1 to 661949)	atpH gene	gene	36149	36682		36146	36679	534	534	36146	36679	ECD_03619	reverse	gene
NC_012971 ori at dnaA (modified) (bases 1 to 661950)	atpH CDS	CDS	36149	36682		36146	36679	534	534	36146	36679	ECD_03619	reverse	CDS
NC_012971 ori at dnaA (modified) (bases 1 to 661950)	atpH gene	gene	36149	36682		36146	36679	534	534	36146	36679	ECD_03619	reverse	gene
MG1655 - NC_000913 ori at dnaA (bases 1 to 635510)	atpF CDS	CDS	36697	37167		36689	37159	471	471	36689	37159	b3736	reverse	CDS
MG1655 - NC_000913 ori at dnaA (bases 1 to 635510)	atpF gene	gene	36697	37167		36689	37159	471	471	36689	37159	b3736	reverse	gene
ER2566_v3 Annotated circ rev ori at dnaA (reversed) (bases 1 to 661949)	atpF CDS	cds	36697	37167		36694	37164	471	471	36694	37164	ECD_03620	reverse	CDS
ER2566_v3 Annotated circ rev ori at dnaA (reversed) (bases 1 to 661949)	atpF gene	gene	36697	37167		36694	37164	471	471	36694	37164	ECD_03620	reverse	gene
NC_012971 ori at dnaA (modified) (bases 1 to 661950)	atpF CDS	CDS	36697	37167		36694	37164	471	471	36694	37164	ECD_03620	reverse	CDS
NC_012971 ori at dnaA (modified) (bases 1 to 661950)	atpF gene	gene	36697	37167		36694	37164	471	471	36694	37164	ECD_03620	reverse	gene
MG1655 - NC_000913 ori at dnaA (bases 1 to 635510)	atpE CDS	CDS	37229	37468		37221	37460	240	240	37221	37460	b3737	reverse	CDS
MG1655 - NC_000913 ori at dnaA (bases 1 to 635510)	atpE gene	gene	37229	37468		37221	37460	240	240	37221	37460	b3737	reverse	gene
ER2566_v3 Annotated circ rev ori at dnaA (reversed) (bases 1 to 661949)	atpE CDS	cds	37229	37468		37226	37465	240	240	37226	37465	ECD_03621	reverse	CDS
ER2566_v3 Annotated circ rev ori at dnaA (reversed) (bases 1 to 661949)	atpE gene	gene	37229	37468		37226	37465	240	240	37226	37465	ECD_03621	reverse	gene
NC_012971 ori at dnaA (modified) (bases 1 to 661950)	atpE CDS	CDS	37229	37468		37226	37465	240	240	37226	37465	ECD_03621	reverse	CDS
NC_012971 ori at dnaA (modified) (bases 1 to 661950)	atpE gene	gene	37229	37468		37226	37465	240	240	37226	37465	ECD_03621	reverse	gene
MG1655 - NC_000913 ori at dnaA (bases 1 to 635510)	atpB CDS	CDS	37515	38330		37507	38322	816	816	37507	38322	b3738	reverse	CDS
MG1655 - NC_000913 ori at dnaA (bases 1 to 635510)	atpB gene	gene	37515	38330		37507	38322	816	816	37507	38322	b3738	reverse	gene
ER2566_v3 Annotated circ rev ori at dnaA (reversed) (bases 1 to 661949)	atpB CDS	cds	37515	38330		37512	38327	816	816	37512	38327	ECD_03622	reverse	CDS
ER2566_v3 Annotated circ rev ori at dnaA (reversed) (bases 1 to 661949)	atpB gene	gene	37515	38330		37512	38327	816	816	37512	38327	ECD_03622	reverse	gene
NC_012971 ori at dnaA (modified) (bases 1 to 661950)	atpB CDS	CDS	37515	38330		37512	38327	816	816	37512	38327	ECD_03622	reverse	CDS
NC_012971 ori at dnaA (modified) (bases 1 to 661950)	atpB gene	gene	37515	38330		37512	38327	816	816	37512	38327	ECD_03622	reverse	gene
MG1655 - NC_000913 ori at dnaA (bases 1 to 635510)	atpI CDS	CDS	38339	38719		38331	38711	381	381	38331	38711	b3739	reverse	CDS
MG1655 - NC_000913 ori at dnaA (bases 1 to 635510)	atpI gene	gene	38339	38719		38331	38711	381	381	38331	38711	b3739	reverse	gene
ER2566_v3 Annotated circ rev ori at dnaA (reversed) (bases 1 to 661949)	atpI CDS	cds	38339	38719		38336	38716	381	381	38336	38716	ECD_03623	reverse	CDS
ER2566_v3 Annotated circ rev ori at dnaA (reversed) (bases 1 to 661949)	atpI gene	gene	38339	38719		38336	38716	381	381	38336	38716	ECD_03623	reverse	gene
NC_012971 ori at dnaA (modified) (bases 1 to 661950)	atpI CDS	CDS	38339	38719		38336	38716	381	381	38336	38716	ECD_03623	reverse	CDS
NC_012971 ori at dnaA (modified) (bases 1 to 661950)	atpI gene	gene	38339	38719		38336	38716	381	381	38336	38716	ECD_03623	reverse	gene
MG1655 - NC_000913 ori at dnaA (bases 1 to 635510)	rsmG CDS	CDS	39336	39959		39328	39951	624	624	39328	39951	b3740	reverse	CDS
MG1655 - NC_000913 ori at dnaA (bases 1 to 635510)	rsmG gene	gene	39336	39959		39328	39951	624	624	39328	39951	b3740	reverse	gene
ER2566_v3 Annotated circ rev ori at dnaA (reversed) (bases 1 to 661949)	gidB CDS	cds	39336	39959		39333	39956	624	624	39333	39956	ECD_03624	reverse	CDS
ER2566_v3 Annotated circ rev ori at dnaA (reversed) (bases 1 to 661949)	gidB gene	gene	39336	39959		39333	39956	624	624	39333	39956	ECD_03624	reverse	gene
NC_012971 ori at dnaA (modified) (bases 1 to 661950)	gidB CDS	CDS	39336	39959		39333	39956	624	624	39333	39956	ECD_03624	reverse	CDS
NC_012971 ori at dnaA (modified) (bases 1 to 661950)	gidB gene	gene	39336	39959		39333	39956	624	624	39333	39956	ECD_03624	reverse	gene
MG1655 - NC_000913 ori at dnaA (bases 1 to 635510)	T	Polymorphism	40021	40021	Variants: LCB 1 MG1655 ref numbers oriA 3way	40013	40013	1	1	40013	40013		none		SNP (transition)
ER2566_v3 Annotated circ rev ori at dnaA (reversed) (bases 1 to 661949)	C	Polymorphism	40021	40021	Variants: LCB 1 ER2566 ref numbers oriA 3way	40018	40018	1	1	40018	40018		none		SNP (transition)
NC_012971 ori at dnaA (modified) (bases 1 to 661950)	C	Polymorphism	40021	40021	Variants: LCB 1 BL21(DE3) ref numbers oriA 3way	40018	40018	1	1	40018	40018		none		SNP (transition)
MG1655 - NC_000913 ori at dnaA (bases 1 to 635510)	mnmG CDS	CDS	40023	41912		40015	41904	1890	1890	40015	41904	b3741	reverse	CDS
MG1655 - NC_000913 ori at dnaA (bases 1 to 635510)	mnmG gene	gene	40023	41912		40015	41904	1890	1890	40015	41904	b3741	reverse	gene
ER2566_v3 Annotated circ rev ori at dnaA (reversed) (bases 1 to 661949)	gidA CDS	cds	40023	41912		40020	41909	1890	1890	40020	41909	ECD_03625	reverse	CDS
ER2566_v3 Annotated circ rev ori at dnaA (reversed) (bases 1 to 661949)	gidA gene	gene	40023	41912		40020	41909	1890	1890	40020	41909	ECD_03625	reverse	gene
NC_012971 ori at dnaA (modified) (bases 1 to 661950)	gidA CDS	CDS	40023	41912		40020	41909	1890	1890	40020	41909	ECD_03625	reverse	CDS
NC_012971 ori at dnaA (modified) (bases 1 to 661950)	gidA gene	gene	40023	41912		40020	41909	1890	1890	40020	41909	ECD_03625	reverse	gene
MG1655 - NC_000913 ori at dnaA (bases 1 to 635510)	T	Polymorphism	40107	40107	Variants: LCB 1 MG1655 ref numbers oriA 3way	40099	40099	1	1	40099	40099	b3741	none		SNP (transition)		602	None
ER2566_v3 Annotated circ rev ori at dnaA (reversed) (bases 1 to 661949)	C	Polymorphism	40107	40107	Variants: LCB 1 ER2566 ref numbers oriA 3way	40104	40104	1	1	40104	40104		none		SNP (transition)
NC_012971 ori at dnaA (modified) (bases 1 to 661950)	C	Polymorphism	40107	40107	Variants: LCB 1 BL21(DE3) ref numbers oriA 3way	40104	40104	1	1	40104	40104		none		SNP (transition)
MG1655 - NC_000913 ori at dnaA (bases 1 to 635510)	C	Polymorphism	40113	40113	Variants: LCB 1 MG1655 ref numbers oriA 3way	40105	40105	1	1	40105	40105	b3741	none		SNP (transition)		600	None
ER2566_v3 Annotated circ rev ori at dnaA (reversed) (bases 1 to 661949)	T	Polymorphism	40113	40113	Variants: LCB 1 ER2566 ref numbers oriA 3way	40110	40110	1	1	40110	40110		none		SNP (transition)
NC_012971 ori at dnaA (modified) (bases 1 to 661950)	T	Polymorphism	40113	40113	Variants: LCB 1 BL21(DE3) ref numbers oriA 3way	40110	40110	1	1	40110	40110		none		SNP (transition)
MG1655 - NC_000913 ori at dnaA (bases 1 to 635510)	C	Polymorphism	40128	40128	Variants: LCB 1 MG1655 ref numbers oriA 3way	40120	40120	1	1	40120	40120	b3741	none		SNP (transition)		595	None
ER2566_v3 Annotated circ rev ori at dnaA (reversed) (bases 1 to 661949)	T	Polymorphism	40128	40128	Variants: LCB 1 ER2566 ref numbers oriA 3way	40125	40125	1	1	40125	40125		none		SNP (transition)
NC_012971 ori at dnaA (modified) (bases 1 to 661950)	T	Polymorphism	40128	40128	Variants: LCB 1 BL21(DE3) ref numbers oriA 3way	40125	40125	1	1	40125	40125		none		SNP (transition)
MG1655 - NC_000913 ori at dnaA (bases 1 to 635510)	G	Polymorphism	40584	40584	Variants: LCB 1 MG1655 ref numbers oriA 3way	40576	40576	1	1	40576	40576	b3741	none		SNP (transition)		443	None
ER2566_v3 Annotated circ rev ori at dnaA (reversed) (bases 1 to 661949)	A	Polymorphism	40584	40584	Variants: LCB 1 ER2566 ref numbers oriA 3way	40581	40581	1	1	40581	40581		none		SNP (transition)
NC_012971 ori at dnaA (modified) (bases 1 to 661950)	A	Polymorphism	40584	40584	Variants: LCB 1 BL21(DE3) ref numbers oriA 3way	40581	40581	1	1	40581	40581		none		SNP (transition)
MG1655 - NC_000913 ori at dnaA (bases 1 to 635510)	C	Polymorphism	40596	40596	Variants: LCB 1 MG1655 ref numbers oriA 3way	40588	40588	1	1	40588	40588	b3741	none		SNP (transition)		439	None
ER2566_v3 Annotated circ rev ori at dnaA (reversed) (bases 1 to 661949)	T	Polymorphism	40596	40596	Variants: LCB 1 ER2566 ref numbers oriA 3way	40593	40593	1	1	40593	40593		none		SNP (transition)
NC_012971 ori at dnaA (modified) (bases 1 to 661950)	T	Polymorphism	40596	40596	Variants: LCB 1 BL21(DE3) ref numbers oriA 3way	40593	40593	1	1	40593	40593		none		SNP (transition)
MG1655 - NC_000913 ori at dnaA (bases 1 to 635510)	G	Polymorphism	40623	40623	Variants: LCB 1 MG1655 ref numbers oriA 3way	40615	40615	1	1	40615	40615	b3741	none		SNP (transition)		430	None
ER2566_v3 Annotated circ rev ori at dnaA (reversed) (bases 1 to 661949)	A	Polymorphism	40623	40623	Variants: LCB 1 ER2566 ref numbers oriA 3way	40620	40620	1	1	40620	40620		none		SNP (transition)
NC_012971 ori at dnaA (modified) (bases 1 to 661950)	A	Polymorphism	40623	40623	Variants: LCB 1 BL21(DE3) ref numbers oriA 3way	40620	40620	1	1	40620	40620		none		SNP (transition)
MG1655 - NC_000913 ori at dnaA (bases 1 to 635510)	C	Polymorphism	40674	40674	Variants: LCB 1 MG1655 ref numbers oriA 3way	40666	40666	1	1	40666	40666	b3741	none		SNP (transition)		413	None
ER2566_v3 Annotated circ rev ori at dnaA (reversed) (bases 1 to 661949)	T	Polymorphism	40674	40674	Variants: LCB 1 ER2566 ref numbers oriA 3way	40671	40671	1	1	40671	40671		none		SNP (transition)
NC_012971 ori at dnaA (modified) (bases 1 to 661950)	T	Polymorphism	40674	40674	Variants: LCB 1 BL21(DE3) ref numbers oriA 3way	40671	40671	1	1	40671	40671		none		SNP (transition)
MG1655 - NC_000913 ori at dnaA (bases 1 to 635510)	C	Polymorphism	40701	40701	Variants: LCB 1 MG1655 ref numbers oriA 3way	40693	40693	1	1	40693	40693	b3741	none		SNP (transition)		404	None
ER2566_v3 Annotated circ rev ori at dnaA (reversed) (bases 1 to 661949)	T	Polymorphism	40701	40701	Variants: LCB 1 ER2566 ref numbers oriA 3way	40698	40698	1	1	40698	40698		none		SNP (transition)
NC_012971 ori at dnaA (modified) (bases 1 to 661950)	T	Polymorphism	40701	40701	Variants: LCB 1 BL21(DE3) ref numbers oriA 3way	40698	40698	1	1	40698	40698		none		SNP (transition)
MG1655 - NC_000913 ori at dnaA (bases 1 to 635510)	T	Polymorphism	40758	40758	Variants: LCB 1 MG1655 ref numbers oriA 3way	40750	40750	1	1	40750	40750	b3741	none		SNP (transition)		385	None
ER2566_v3 Annotated circ rev ori at dnaA (reversed) (bases 1 to 661949)	C	Polymorphism	40758	40758	Variants: LCB 1 ER2566 ref numbers oriA 3way	40755	40755	1	1	40755	40755		none		SNP (transition)
NC_012971 ori at dnaA (modified) (bases 1 to 661950)	C	Polymorphism	40758	40758	Variants: LCB 1 BL21(DE3) ref numbers oriA 3way	40755	40755	1	1	40755	40755		none		SNP (transition)
MG1655 - NC_000913 ori at dnaA (bases 1 to 635510)	G	Polymorphism	40998	40998	Variants: LCB 1 MG1655 ref numbers oriA 3way	40990	40990	1	1	40990	40990	b3741	none		SNP (transition)		305	None
ER2566_v3 Annotated circ rev ori at dnaA (reversed) (bases 1 to 661949)	A	Polymorphism	40998	40998	Variants: LCB 1 ER2566 ref numbers oriA 3way	40995	40995	1	1	40995	40995		none		SNP (transition)
NC_012971 ori at dnaA (modified) (bases 1 to 661950)	A	Polymorphism	40998	40998	Variants: LCB 1 BL21(DE3) ref numbers oriA 3way	40995	40995	1	1	40995	40995		none		SNP (transition)
MG1655 - NC_000913 ori at dnaA (bases 1 to 635510)	A	Polymorphism	41118	41118	Variants: LCB 1 MG1655 ref numbers oriA 3way	41110	41110	1	1	41110	41110	b3741	none		SNP (transition)		265	None
ER2566_v3 Annotated circ rev ori at dnaA (reversed) (bases 1 to 661949)	G	Polymorphism	41118	41118	Variants: LCB 1 ER2566 ref numbers oriA 3way	41115	41115	1	1	41115	41115		none		SNP (transition)
NC_012971 ori at dnaA (modified) (bases 1 to 661950)	G	Polymorphism	41118	41118	Variants: LCB 1 BL21(DE3) ref numbers oriA 3way	41115	41115	1	1	41115	41115		none		SNP (transition)
MG1655 - NC_000913 ori at dnaA (bases 1 to 635510)	C	Polymorphism	41271	41271	Variants: LCB 1 MG1655 ref numbers oriA 3way	41263	41263	1	1	41263	41263	b3741	none		SNP (transition)		214	None
ER2566_v3 Annotated circ rev ori at dnaA (reversed) (bases 1 to 661949)	T	Polymorphism	41271	41271	Variants: LCB 1 ER2566 ref numbers oriA 3way	41268	41268	1	1	41268	41268		none		SNP (transition)
NC_012971 ori at dnaA (modified) (bases 1 to 661950)	T	Polymorphism	41271	41271	Variants: LCB 1 BL21(DE3) ref numbers oriA 3way	41268	41268	1	1	41268	41268		none		SNP (transition)
MG1655 - NC_000913 ori at dnaA (bases 1 to 635510)	A	Polymorphism	41274	41274	Variants: LCB 1 MG1655 ref numbers oriA 3way	41266	41266	1	1	41266	41266	b3741	none		SNP (transition)		213	None
ER2566_v3 Annotated circ rev ori at dnaA (reversed) (bases 1 to 661949)	G	Polymorphism	41274	41274	Variants: LCB 1 ER2566 ref numbers oriA 3way	41271	41271	1	1	41271	41271		none		SNP (transition)
NC_012971 ori at dnaA (modified) (bases 1 to 661950)	G	Polymorphism	41274	41274	Variants: LCB 1 BL21(DE3) ref numbers oriA 3way	41271	41271	1	1	41271	41271		none		SNP (transition)
MG1655 - NC_000913 ori at dnaA (bases 1 to 635510)	A	Polymorphism	41286	41286	Variants: LCB 1 MG1655 ref numbers oriA 3way	41278	41278	1	1	41278	41278	b3741	none		SNP (transition)		209	None
ER2566_v3 Annotated circ rev ori at dnaA (reversed) (bases 1 to 661949)	G	Polymorphism	41286	41286	Variants: LCB 1 ER2566 ref numbers oriA 3way	41283	41283	1	1	41283	41283		none		SNP (transition)
NC_012971 ori at dnaA (modified) (bases 1 to 661950)	G	Polymorphism	41286	41286	Variants: LCB 1 BL21(DE3) ref numbers oriA 3way	41283	41283	1	1	41283	41283		none		SNP (transition)
MG1655 - NC_000913 ori at dnaA (bases 1 to 635510)	T	Polymorphism	41442	41442	Variants: LCB 1 MG1655 ref numbers oriA 3way	41434	41434	1	1	41434	41434	b3741	none		SNP (transition)		157	None
ER2566_v3 Annotated circ rev ori at dnaA (reversed) (bases 1 to 661949)	C	Polymorphism	41442	41442	Variants: LCB 1 ER2566 ref numbers oriA 3way	41439	41439	1	1	41439	41439		none		SNP (transition)
NC_012971 ori at dnaA (modified) (bases 1 to 661950)	C	Polymorphism	41442	41442	Variants: LCB 1 BL21(DE3) ref numbers oriA 3way	41439	41439	1	1	41439	41439		none		SNP (transition)
MG1655 - NC_000913 ori at dnaA (bases 1 to 635510)	T	Polymorphism	41685	41685	Variants: LCB 1 MG1655 ref numbers oriA 3way	41677	41677	1	1	41677	41677	b3741	none		SNP (transition)		76	None
ER2566_v3 Annotated circ rev ori at dnaA (reversed) (bases 1 to 661949)	C	Polymorphism	41685	41685	Variants: LCB 1 ER2566 ref numbers oriA 3way	41682	41682	1	1	41682	41682		none		SNP (transition)
NC_012971 ori at dnaA (modified) (bases 1 to 661950)	C	Polymorphism	41685	41685	Variants: LCB 1 BL21(DE3) ref numbers oriA 3way	41682	41682	1	1	41682	41682		none		SNP (transition)
MG1655 - NC_000913 ori at dnaA (bases 1 to 635510)	A	Polymorphism	41782	41782	Variants: LCB 1 MG1655 ref numbers oriA 3way	41774	41774	1	1	41774	41774	b3741	none		SNP (transversion)	Q -> L	44	Substitution
ER2566_v3 Annotated circ rev ori at dnaA (reversed) (bases 1 to 661949)	T	Polymorphism	41782	41782	Variants: LCB 1 ER2566 ref numbers oriA 3way	41779	41779	1	1	41779	41779		none		SNP (transversion)
NC_012971 ori at dnaA (modified) (bases 1 to 661950)	T	Polymorphism	41782	41782	Variants: LCB 1 BL21(DE3) ref numbers oriA 3way	41779	41779	1	1	41779	41779		none		SNP (transversion)
MG1655 - NC_000913 ori at dnaA (bases 1 to 635510)	C	Polymorphism	42213	42213	Variants: LCB 1 MG1655 ref numbers oriA 3way	42205	42205	1	1	42205	42205		none		SNP (transversion)
ER2566_v3 Annotated circ rev ori at dnaA (reversed) (bases 1 to 661949)	A	Polymorphism	42213	42213	Variants: LCB 1 ER2566 ref numbers oriA 3way	42210	42210	1	1	42210	42210		none		SNP (transversion)
NC_012971 ori at dnaA (modified) (bases 1 to 661950)	A	Polymorphism	42213	42213	Variants: LCB 1 BL21(DE3) ref numbers oriA 3way	42210	42210	1	1	42210	42210		none		SNP (transversion)
MG1655 - NC_000913 ori at dnaA (bases 1 to 635510)	C	Polymorphism	42221	42221	Variants: LCB 1 MG1655 ref numbers oriA 3way	42213	42213	1	1	42213	42213		none		SNP (transition)
ER2566_v3 Annotated circ rev ori at dnaA (reversed) (bases 1 to 661949)	T	Polymorphism	42221	42221	Variants: LCB 1 ER2566 ref numbers oriA 3way	42218	42218	1	1	42218	42218		none		SNP (transition)
NC_012971 ori at dnaA (modified) (bases 1 to 661950)	T	Polymorphism	42221	42221	Variants: LCB 1 BL21(DE3) ref numbers oriA 3way	42218	42218	1	1	42218	42218		none		SNP (transition)
MG1655 - NC_000913 ori at dnaA (bases 1 to 635510)	mioC CDS	CDS	42291	42734		42283	42726	444	444	42283	42726	b3742	reverse	CDS
MG1655 - NC_000913 ori at dnaA (bases 1 to 635510)	mioC gene	gene	42291	42734		42283	42726	444	444	42283	42726	b3742	reverse	gene
ER2566_v3 Annotated circ rev ori at dnaA (reversed) (bases 1 to 661949)	mioC CDS	cds	42291	42734		42288	42731	444	444	42288	42731	ECD_03626	reverse	CDS
ER2566_v3 Annotated circ rev ori at dnaA (reversed) (bases 1 to 661949)	mioC gene	gene	42291	42734		42288	42731	444	444	42288	42731	ECD_03626	reverse	gene
NC_012971 ori at dnaA (modified) (bases 1 to 661950)	mioC CDS	CDS	42291	42734		42288	42731	444	444	42288	42731	ECD_03626	reverse	CDS
NC_012971 ori at dnaA (modified) (bases 1 to 661950)	mioC gene	gene	42291	42734		42288	42731	444	444	42288	42731	ECD_03626	reverse	gene
MG1655 - NC_000913 ori at dnaA (bases 1 to 635510)	T	Polymorphism	42308	42308	Variants: LCB 1 MG1655 ref numbers oriA 3way	42300	42300	1	1	42300	42300	b3742	none		SNP (transition)	V -> I	143	Substitution
ER2566_v3 Annotated circ rev ori at dnaA (reversed) (bases 1 to 661949)	C	Polymorphism	42308	42308	Variants: LCB 1 ER2566 ref numbers oriA 3way	42305	42305	1	1	42305	42305		none		SNP (transition)
NC_012971 ori at dnaA (modified) (bases 1 to 661950)	C	Polymorphism	42308	42308	Variants: LCB 1 BL21(DE3) ref numbers oriA 3way	42305	42305	1	1	42305	42305		none		SNP (transition)
MG1655 - NC_000913 ori at dnaA (bases 1 to 635510)	C	Polymorphism	42404	42404	Variants: LCB 1 MG1655 ref numbers oriA 3way	42396	42396	1	1	42396	42396	b3742	none		SNP (transition)	N -> D	111	Substitution
ER2566_v3 Annotated circ rev ori at dnaA (reversed) (bases 1 to 661949)	T	Polymorphism	42404	42404	Variants: LCB 1 ER2566 ref numbers oriA 3way	42401	42401	1	1	42401	42401		none		SNP (transition)
NC_012971 ori at dnaA (modified) (bases 1 to 661950)	T	Polymorphism	42404	42404	Variants: LCB 1 BL21(DE3) ref numbers oriA 3way	42401	42401	1	1	42401	42401		none		SNP (transition)
MG1655 - NC_000913 ori at dnaA (bases 1 to 635510)	A	Polymorphism	42462	42462	Variants: LCB 1 MG1655 ref numbers oriA 3way	42454	42454	1	1	42454	42454	b3742	none		SNP (transition)		91	None
ER2566_v3 Annotated circ rev ori at dnaA (reversed) (bases 1 to 661949)	G	Polymorphism	42462	42462	Variants: LCB 1 ER2566 ref numbers oriA 3way	42459	42459	1	1	42459	42459		none		SNP (transition)
NC_012971 ori at dnaA (modified) (bases 1 to 661950)	G	Polymorphism	42462	42462	Variants: LCB 1 BL21(DE3) ref numbers oriA 3way	42459	42459	1	1	42459	42459		none		SNP (transition)
MG1655 - NC_000913 ori at dnaA (bases 1 to 635510)	C	Polymorphism	42489	42489	Variants: LCB 1 MG1655 ref numbers oriA 3way	42481	42481	1	1	42481	42481	b3742	none		SNP (transition)		82	None
ER2566_v3 Annotated circ rev ori at dnaA (reversed) (bases 1 to 661949)	T	Polymorphism	42489	42489	Variants: LCB 1 ER2566 ref numbers oriA 3way	42486	42486	1	1	42486	42486		none		SNP (transition)
NC_012971 ori at dnaA (modified) (bases 1 to 661950)	T	Polymorphism	42489	42489	Variants: LCB 1 BL21(DE3) ref numbers oriA 3way	42486	42486	1	1	42486	42486		none		SNP (transition)
MG1655 - NC_000913 ori at dnaA (bases 1 to 635510)	T	Polymorphism	42581	42581	Variants: LCB 1 MG1655 ref numbers oriA 3way	42573	42573	1	1	42573	42573	b3742	none		SNP (transition)	V -> I	52	Substitution
ER2566_v3 Annotated circ rev ori at dnaA (reversed) (bases 1 to 661949)	C	Polymorphism	42581	42581	Variants: LCB 1 ER2566 ref numbers oriA 3way	42578	42578	1	1	42578	42578		none		SNP (transition)
NC_012971 ori at dnaA (modified) (bases 1 to 661950)	C	Polymorphism	42581	42581	Variants: LCB 1 BL21(DE3) ref numbers oriA 3way	42578	42578	1	1	42578	42578		none		SNP (transition)
MG1655 - NC_000913 ori at dnaA (bases 1 to 635510)	C	Polymorphism	42594	42594	Variants: LCB 1 MG1655 ref numbers oriA 3way	42586	42586	1	1	42586	42586	b3742	none		SNP (transition)		47	None
ER2566_v3 Annotated circ rev ori at dnaA (reversed) (bases 1 to 661949)	T	Polymorphism	42594	42594	Variants: LCB 1 ER2566 ref numbers oriA 3way	42591	42591	1	1	42591	42591		none		SNP (transition)
NC_012971 ori at dnaA (modified) (bases 1 to 661950)	T	Polymorphism	42594	42594	Variants: LCB 1 BL21(DE3) ref numbers oriA 3way	42591	42591	1	1	42591	42591		none		SNP (transition)
MG1655 - NC_000913 ori at dnaA (bases 1 to 635510)	A	Polymorphism	42602	42602	Variants: LCB 1 MG1655 ref numbers oriA 3way	42594	42594	1	1	42594	42594	b3742	none		SNP (transition)	P -> S	45	Substitution
ER2566_v3 Annotated circ rev ori at dnaA (reversed) (bases 1 to 661949)	G	Polymorphism	42602	42602	Variants: LCB 1 ER2566 ref numbers oriA 3way	42599	42599	1	1	42599	42599		none		SNP (transition)
NC_012971 ori at dnaA (modified) (bases 1 to 661950)	G	Polymorphism	42602	42602	Variants: LCB 1 BL21(DE3) ref numbers oriA 3way	42599	42599	1	1	42599	42599		none		SNP (transition)
MG1655 - NC_000913 ori at dnaA (bases 1 to 635510)	C	Polymorphism	42612	42612	Variants: LCB 1 MG1655 ref numbers oriA 3way	42604	42604	1	1	42604	42604	b3742	none		SNP (transition)		41	None
ER2566_v3 Annotated circ rev ori at dnaA (reversed) (bases 1 to 661949)	T	Polymorphism	42612	42612	Variants: LCB 1 ER2566 ref numbers oriA 3way	42609	42609	1	1	42609	42609		none		SNP (transition)
NC_012971 ori at dnaA (modified) (bases 1 to 661950)	T	Polymorphism	42612	42612	Variants: LCB 1 BL21(DE3) ref numbers oriA 3way	42609	42609	1	1	42609	42609		none		SNP (transition)
MG1655 - NC_000913 ori at dnaA (bases 1 to 635510)	C	Polymorphism	42772	42772	Variants: LCB 1 MG1655 ref numbers oriA 3way	42764	42764	1	1	42764	42764		none		SNP (transition)
ER2566_v3 Annotated circ rev ori at dnaA (reversed) (bases 1 to 661949)	T	Polymorphism	42772	42772	Variants: LCB 1 ER2566 ref numbers oriA 3way	42769	42769	1	1	42769	42769		none		SNP (transition)
NC_012971 ori at dnaA (modified) (bases 1 to 661950)	T	Polymorphism	42772	42772	Variants: LCB 1 BL21(DE3) ref numbers oriA 3way	42769	42769	1	1	42769	42769		none		SNP (transition)
MG1655 - NC_000913 ori at dnaA (bases 1 to 635510)	asnC CDS	CDS	42824	43282		42816	43274	459	459	42816	43274	b3743	reverse	CDS
MG1655 - NC_000913 ori at dnaA (bases 1 to 635510)	asnC gene	gene	42824	43282		42816	43274	459	459	42816	43274	b3743	reverse	gene
ER2566_v3 Annotated circ rev ori at dnaA (reversed) (bases 1 to 661949)	asnC CDS	cds	42824	43282		42821	43279	459	459	42821	43279	ECD_03627	reverse	CDS
ER2566_v3 Annotated circ rev ori at dnaA (reversed) (bases 1 to 661949)	asnC gene	gene	42824	43282		42821	43279	459	459	42821	43279	ECD_03627	reverse	gene
NC_012971 ori at dnaA (modified) (bases 1 to 661950)	asnC CDS	CDS	42824	43282		42821	43279	459	459	42821	43279	ECD_03627	reverse	CDS
NC_012971 ori at dnaA (modified) (bases 1 to 661950)	asnC gene	gene	42824	43282		42821	43279	459	459	42821	43279	ECD_03627	reverse	gene
MG1655 - NC_000913 ori at dnaA (bases 1 to 635510)	T	Polymorphism	42825	42825	Variants: LCB 1 MG1655 ref numbers oriA 3way	42817	42817	1	1	42817	42817	b3743	none		SNP (transition)		153	None
ER2566_v3 Annotated circ rev ori at dnaA (reversed) (bases 1 to 661949)	C	Polymorphism	42825	42825	Variants: LCB 1 ER2566 ref numbers oriA 3way	42822	42822	1	1	42822	42822		none		SNP (transition)
NC_012971 ori at dnaA (modified) (bases 1 to 661950)	C	Polymorphism	42825	42825	Variants: LCB 1 BL21(DE3) ref numbers oriA 3way	42822	42822	1	1	42822	42822		none		SNP (transition)
MG1655 - NC_000913 ori at dnaA (bases 1 to 635510)	T	Polymorphism	42827	42827	Variants: LCB 1 MG1655 ref numbers oriA 3way	42819	42819	1	1	42819	42819	b3743	none		SNP (transversion)		152	None
ER2566_v3 Annotated circ rev ori at dnaA (reversed) (bases 1 to 661949)	G	Polymorphism	42827	42827	Variants: LCB 1 ER2566 ref numbers oriA 3way	42824	42824	1	1	42824	42824		none		SNP (transversion)
NC_012971 ori at dnaA (modified) (bases 1 to 661950)	G	Polymorphism	42827	42827	Variants: LCB 1 BL21(DE3) ref numbers oriA 3way	42824	42824	1	1	42824	42824		none		SNP (transversion)
MG1655 - NC_000913 ori at dnaA (bases 1 to 635510)	asnA CDS	CDS	43434	44426		43426	44418	993	993	43426	44418	b3744	forward	CDS
MG1655 - NC_000913 ori at dnaA (bases 1 to 635510)	asnA gene	gene	43434	44426		43426	44418	993	993	43426	44418	b3744	forward	gene
ER2566_v3 Annotated circ rev ori at dnaA (reversed) (bases 1 to 661949)	asnA CDS	cds	43434	44426		43431	44423	993	993	43431	44423	ECD_03628	forward	CDS
ER2566_v3 Annotated circ rev ori at dnaA (reversed) (bases 1 to 661949)	asnA gene	gene	43434	44426		43431	44423	993	993	43431	44423	ECD_03628	forward	gene
NC_012971 ori at dnaA (modified) (bases 1 to 661950)	asnA CDS	CDS	43434	44426		43431	44423	993	993	43431	44423	ECD_03628	forward	CDS
NC_012971 ori at dnaA (modified) (bases 1 to 661950)	asnA gene	gene	43434	44426		43431	44423	993	993	43431	44423	ECD_03628	forward	gene
MG1655 - NC_000913 ori at dnaA (bases 1 to 635510)	T	Polymorphism	44061	44061	Variants: LCB 1 MG1655 ref numbers oriA 3way	44053	44053	1	1	44053	44053	b3744	none		SNP (transition)	R -> C	210	Substitution
ER2566_v3 Annotated circ rev ori at dnaA (reversed) (bases 1 to 661949)	C	Polymorphism	44061	44061	Variants: LCB 1 ER2566 ref numbers oriA 3way	44058	44058	1	1	44058	44058		none		SNP (transition)
NC_012971 ori at dnaA (modified) (bases 1 to 661950)	C	Polymorphism	44061	44061	Variants: LCB 1 BL21(DE3) ref numbers oriA 3way	44058	44058	1	1	44058	44058		none		SNP (transition)
MG1655 - NC_000913 ori at dnaA (bases 1 to 635510)	T	Polymorphism	44183	44183	Variants: LCB 1 MG1655 ref numbers oriA 3way	44175	44175	1	1	44175	44175	b3744	none		SNP (transition)		250	None
ER2566_v3 Annotated circ rev ori at dnaA (reversed) (bases 1 to 661949)	C	Polymorphism	44183	44183	Variants: LCB 1 ER2566 ref numbers oriA 3way	44180	44180	1	1	44180	44180		none		SNP (transition)
NC_012971 ori at dnaA (modified) (bases 1 to 661950)	C	Polymorphism	44183	44183	Variants: LCB 1 BL21(DE3) ref numbers oriA 3way	44180	44180	1	1	44180	44180		none		SNP (transition)
MG1655 - NC_000913 ori at dnaA (bases 1 to 635510)	C	Polymorphism	44198	44198	Variants: LCB 1 MG1655 ref numbers oriA 3way	44190	44190	1	1	44190	44190	b3744	none		SNP (transition)		255	None
ER2566_v3 Annotated circ rev ori at dnaA (reversed) (bases 1 to 661949)	T	Polymorphism	44198	44198	Variants: LCB 1 ER2566 ref numbers oriA 3way	44195	44195	1	1	44195	44195		none		SNP (transition)
NC_012971 ori at dnaA (modified) (bases 1 to 661950)	T	Polymorphism	44198	44198	Variants: LCB 1 BL21(DE3) ref numbers oriA 3way	44195	44195	1	1	44195	44195		none		SNP (transition)
MG1655 - NC_000913 ori at dnaA (bases 1 to 635510)	G	Polymorphism	44201	44201	Variants: LCB 1 MG1655 ref numbers oriA 3way	44193	44193	1	1	44193	44193	b3744	none		SNP (transition)		256	None
ER2566_v3 Annotated circ rev ori at dnaA (reversed) (bases 1 to 661949)	A	Polymorphism	44201	44201	Variants: LCB 1 ER2566 ref numbers oriA 3way	44198	44198	1	1	44198	44198		none		SNP (transition)
NC_012971 ori at dnaA (modified) (bases 1 to 661950)	A	Polymorphism	44201	44201	Variants: LCB 1 BL21(DE3) ref numbers oriA 3way	44198	44198	1	1	44198	44198		none		SNP (transition)
MG1655 - NC_000913 ori at dnaA (bases 1 to 635510)	T	Polymorphism	44214	44214	Variants: LCB 1 MG1655 ref numbers oriA 3way	44206	44206	1	1	44206	44206	b3744	none		SNP (transition)		261	None
ER2566_v3 Annotated circ rev ori at dnaA (reversed) (bases 1 to 661949)	C	Polymorphism	44214	44214	Variants: LCB 1 ER2566 ref numbers oriA 3way	44211	44211	1	1	44211	44211		none		SNP (transition)
NC_012971 ori at dnaA (modified) (bases 1 to 661950)	C	Polymorphism	44214	44214	Variants: LCB 1 BL21(DE3) ref numbers oriA 3way	44211	44211	1	1	44211	44211		none		SNP (transition)
MG1655 - NC_000913 ori at dnaA (bases 1 to 635510)	GT	Polymorphism	44225	44226	Variants: LCB 1 MG1655 ref numbers oriA 3way	44217	44218	2	2	44217	44218	b3744	none		Substitution		264	None
ER2566_v3 Annotated circ rev ori at dnaA (reversed) (bases 1 to 661949)	AC	Polymorphism	44225	44226	Variants: LCB 1 ER2566 ref numbers oriA 3way	44222	44223	2	2	44222	44223		none		Substitution
NC_012971 ori at dnaA (modified) (bases 1 to 661950)	AC	Polymorphism	44225	44226	Variants: LCB 1 BL21(DE3) ref numbers oriA 3way	44222	44223	2	2	44222	44223		none		Substitution
MG1655 - NC_000913 ori at dnaA (bases 1 to 635510)	T	Polymorphism	44243	44243	Variants: LCB 1 MG1655 ref numbers oriA 3way	44235	44235	1	1	44235	44235	b3744	none		SNP (transition)		270	None
ER2566_v3 Annotated circ rev ori at dnaA (reversed) (bases 1 to 661949)	C	Polymorphism	44243	44243	Variants: LCB 1 ER2566 ref numbers oriA 3way	44240	44240	1	1	44240	44240		none		SNP (transition)
NC_012971 ori at dnaA (modified) (bases 1 to 661950)	C	Polymorphism	44243	44243	Variants: LCB 1 BL21(DE3) ref numbers oriA 3way	44240	44240	1	1	44240	44240		none		SNP (transition)
MG1655 - NC_000913 ori at dnaA (bases 1 to 635510)	T	Polymorphism	44252	44252	Variants: LCB 1 MG1655 ref numbers oriA 3way	44244	44244	1	1	44244	44244	b3744	none		SNP (transition)		273	None
ER2566_v3 Annotated circ rev ori at dnaA (reversed) (bases 1 to 661949)	C	Polymorphism	44252	44252	Variants: LCB 1 ER2566 ref numbers oriA 3way	44249	44249	1	1	44249	44249		none		SNP (transition)
NC_012971 ori at dnaA (modified) (bases 1 to 661950)	C	Polymorphism	44252	44252	Variants: LCB 1 BL21(DE3) ref numbers oriA 3way	44249	44249	1	1	44249	44249		none		SNP (transition)
MG1655 - NC_000913 ori at dnaA (bases 1 to 635510)	C	Polymorphism	44256	44256	Variants: LCB 1 MG1655 ref numbers oriA 3way	44248	44248	1	1	44248	44248	b3744	none		SNP (transversion)	E -> Q	275	Substitution
ER2566_v3 Annotated circ rev ori at dnaA (reversed) (bases 1 to 661949)	G	Polymorphism	44256	44256	Variants: LCB 1 ER2566 ref numbers oriA 3way	44253	44253	1	1	44253	44253		none		SNP (transversion)
NC_012971 ori at dnaA (modified) (bases 1 to 661950)	G	Polymorphism	44256	44256	Variants: LCB 1 BL21(DE3) ref numbers oriA 3way	44253	44253	1	1	44253	44253		none		SNP (transversion)
MG1655 - NC_000913 ori at dnaA (bases 1 to 635510)	A	Polymorphism	44264	44264	Variants: LCB 1 MG1655 ref numbers oriA 3way	44256	44256	1	1	44256	44256	b3744	none		SNP (transition)		277	None
ER2566_v3 Annotated circ rev ori at dnaA (reversed) (bases 1 to 661949)	G	Polymorphism	44264	44264	Variants: LCB 1 ER2566 ref numbers oriA 3way	44261	44261	1	1	44261	44261		none		SNP (transition)
NC_012971 ori at dnaA (modified) (bases 1 to 661950)	G	Polymorphism	44264	44264	Variants: LCB 1 BL21(DE3) ref numbers oriA 3way	44261	44261	1	1	44261	44261		none		SNP (transition)
MG1655 - NC_000913 ori at dnaA (bases 1 to 635510)	C	Polymorphism	44336	44336	Variants: LCB 1 MG1655 ref numbers oriA 3way	44328	44328	1	1	44328	44328	b3744	none		SNP (transition)		301	None
ER2566_v3 Annotated circ rev ori at dnaA (reversed) (bases 1 to 661949)	T	Polymorphism	44336	44336	Variants: LCB 1 ER2566 ref numbers oriA 3way	44333	44333	1	1	44333	44333		none		SNP (transition)
NC_012971 ori at dnaA (modified) (bases 1 to 661950)	T	Polymorphism	44336	44336	Variants: LCB 1 BL21(DE3) ref numbers oriA 3way	44333	44333	1	1	44333	44333		none		SNP (transition)
MG1655 - NC_000913 ori at dnaA (bases 1 to 635510)	T	Polymorphism	44381	44381	Variants: LCB 1 MG1655 ref numbers oriA 3way	44373	44373	1	1	44373	44373	b3744	none		SNP (transversion)		316	None
ER2566_v3 Annotated circ rev ori at dnaA (reversed) (bases 1 to 661949)	A	Polymorphism	44381	44381	Variants: LCB 1 ER2566 ref numbers oriA 3way	44378	44378	1	1	44378	44378		none		SNP (transversion)
NC_012971 ori at dnaA (modified) (bases 1 to 661950)	A	Polymorphism	44381	44381	Variants: LCB 1 BL21(DE3) ref numbers oriA 3way	44378	44378	1	1	44378	44378		none		SNP (transversion)
MG1655 - NC_000913 ori at dnaA (bases 1 to 635510)	A	Polymorphism	44407	44407	Variants: LCB 1 MG1655 ref numbers oriA 3way	44399	44399	1	1	44399	44399	b3744	none		SNP (transition)	S -> N	325	Substitution
ER2566_v3 Annotated circ rev ori at dnaA (reversed) (bases 1 to 661949)	G	Polymorphism	44407	44407	Variants: LCB 1 ER2566 ref numbers oriA 3way	44404	44404	1	1	44404	44404		none		SNP (transition)
NC_012971 ori at dnaA (modified) (bases 1 to 661950)	G	Polymorphism	44407	44407	Variants: LCB 1 BL21(DE3) ref numbers oriA 3way	44404	44404	1	1	44404	44404		none		SNP (transition)
MG1655 - NC_000913 ori at dnaA (bases 1 to 635510)	viaA CDS	CDS	44431	45882		44423	45874	1452	1452	44423	45874	b3745	reverse	CDS
MG1655 - NC_000913 ori at dnaA (bases 1 to 635510)	viaA gene	gene	44431	45882		44423	45874	1452	1452	44423	45874	b3745	reverse	gene
ER2566_v3 Annotated circ rev ori at dnaA (reversed) (bases 1 to 661949)	yieM CDS	cds	44431	45882		44428	45879	1452	1452	44428	45879	ECD_03629	reverse	CDS
ER2566_v3 Annotated circ rev ori at dnaA (reversed) (bases 1 to 661949)	yieM gene	gene	44431	45882		44428	45879	1452	1452	44428	45879	ECD_03629	reverse	gene
NC_012971 ori at dnaA (modified) (bases 1 to 661950)	yieM CDS	CDS	44431	45882		44428	45879	1452	1452	44428	45879	ECD_03629	reverse	CDS
NC_012971 ori at dnaA (modified) (bases 1 to 661950)	yieM gene	gene	44431	45882		44428	45879	1452	1452	44428	45879	ECD_03629	reverse	gene
MG1655 - NC_000913 ori at dnaA (bases 1 to 635510)	A	Polymorphism	44824	44824	Variants: LCB 1 MG1655 ref numbers oriA 3way	44816	44816	1	1	44816	44816	b3745	none		SNP (transversion)		353	None
ER2566_v3 Annotated circ rev ori at dnaA (reversed) (bases 1 to 661949)	T	Polymorphism	44824	44824	Variants: LCB 1 ER2566 ref numbers oriA 3way	44821	44821	1	1	44821	44821		none		SNP (transversion)
NC_012971 ori at dnaA (modified) (bases 1 to 661950)	T	Polymorphism	44824	44824	Variants: LCB 1 BL21(DE3) ref numbers oriA 3way	44821	44821	1	1	44821	44821		none		SNP (transversion)
MG1655 - NC_000913 ori at dnaA (bases 1 to 635510)	G	Polymorphism	45316	45316	Variants: LCB 1 MG1655 ref numbers oriA 3way	45308	45308	1	1	45308	45308	b3745	none		SNP (transition)		189	None
ER2566_v3 Annotated circ rev ori at dnaA (reversed) (bases 1 to 661949)	A	Polymorphism	45316	45316	Variants: LCB 1 ER2566 ref numbers oriA 3way	45313	45313	1	1	45313	45313		none		SNP (transition)
NC_012971 ori at dnaA (modified) (bases 1 to 661950)	A	Polymorphism	45316	45316	Variants: LCB 1 BL21(DE3) ref numbers oriA 3way	45313	45313	1	1	45313	45313		none		SNP (transition)
MG1655 - NC_000913 ori at dnaA (bases 1 to 635510)	G	Polymorphism	45349	45349	Variants: LCB 1 MG1655 ref numbers oriA 3way	45341	45341	1	1	45341	45341	b3745	none		SNP (transition)		178	None
ER2566_v3 Annotated circ rev ori at dnaA (reversed) (bases 1 to 661949)	A	Polymorphism	45349	45349	Variants: LCB 1 ER2566 ref numbers oriA 3way	45346	45346	1	1	45346	45346		none		SNP (transition)
NC_012971 ori at dnaA (modified) (bases 1 to 661950)	A	Polymorphism	45349	45349	Variants: LCB 1 BL21(DE3) ref numbers oriA 3way	45346	45346	1	1	45346	45346		none		SNP (transition)
MG1655 - NC_000913 ori at dnaA (bases 1 to 635510)	T	Polymorphism	45415	45415	Variants: LCB 1 MG1655 ref numbers oriA 3way	45407	45407	1	1	45407	45407	b3745	none		SNP (transition)		156	None
ER2566_v3 Annotated circ rev ori at dnaA (reversed) (bases 1 to 661949)	C	Polymorphism	45415	45415	Variants: LCB 1 ER2566 ref numbers oriA 3way	45412	45412	1	1	45412	45412		none		SNP (transition)
NC_012971 ori at dnaA (modified) (bases 1 to 661950)	C	Polymorphism	45415	45415	Variants: LCB 1 BL21(DE3) ref numbers oriA 3way	45412	45412	1	1	45412	45412		none		SNP (transition)
MG1655 - NC_000913 ori at dnaA (bases 1 to 635510)	T	Polymorphism	45505	45505	Variants: LCB 1 MG1655 ref numbers oriA 3way	45497	45497	1	1	45497	45497	b3745	none		SNP (transition)		126	None
ER2566_v3 Annotated circ rev ori at dnaA (reversed) (bases 1 to 661949)	C	Polymorphism	45505	45505	Variants: LCB 1 ER2566 ref numbers oriA 3way	45502	45502	1	1	45502	45502		none		SNP (transition)
NC_012971 ori at dnaA (modified) (bases 1 to 661950)	C	Polymorphism	45505	45505	Variants: LCB 1 BL21(DE3) ref numbers oriA 3way	45502	45502	1	1	45502	45502		none		SNP (transition)
MG1655 - NC_000913 ori at dnaA (bases 1 to 635510)	C	Polymorphism	45528	45528	Variants: LCB 1 MG1655 ref numbers oriA 3way	45520	45520	1	1	45520	45520	b3745	none		SNP (transition)	T -> A	119	Substitution
ER2566_v3 Annotated circ rev ori at dnaA (reversed) (bases 1 to 661949)	T	Polymorphism	45528	45528	Variants: LCB 1 ER2566 ref numbers oriA 3way	45525	45525	1	1	45525	45525		none		SNP (transition)
NC_012971 ori at dnaA (modified) (bases 1 to 661950)	T	Polymorphism	45528	45528	Variants: LCB 1 BL21(DE3) ref numbers oriA 3way	45525	45525	1	1	45525	45525		none		SNP (transition)
MG1655 - NC_000913 ori at dnaA (bases 1 to 635510)	G	Polymorphism	45571	45571	Variants: LCB 1 MG1655 ref numbers oriA 3way	45563	45563	1	1	45563	45563	b3745	none		SNP (transition)		104	None
ER2566_v3 Annotated circ rev ori at dnaA (reversed) (bases 1 to 661949)	A	Polymorphism	45571	45571	Variants: LCB 1 ER2566 ref numbers oriA 3way	45568	45568	1	1	45568	45568		none		SNP (transition)
NC_012971 ori at dnaA (modified) (bases 1 to 661950)	A	Polymorphism	45571	45571	Variants: LCB 1 BL21(DE3) ref numbers oriA 3way	45568	45568	1	1	45568	45568		none		SNP (transition)
MG1655 - NC_000913 ori at dnaA (bases 1 to 635510)	C	Polymorphism	45625	45625	Variants: LCB 1 MG1655 ref numbers oriA 3way	45617	45617	1	1	45617	45617	b3745	none		SNP (transition)		86	None
ER2566_v3 Annotated circ rev ori at dnaA (reversed) (bases 1 to 661949)	T	Polymorphism	45625	45625	Variants: LCB 1 ER2566 ref numbers oriA 3way	45622	45622	1	1	45622	45622		none		SNP (transition)
NC_012971 ori at dnaA (modified) (bases 1 to 661950)	T	Polymorphism	45625	45625	Variants: LCB 1 BL21(DE3) ref numbers oriA 3way	45622	45622	1	1	45622	45622		none		SNP (transition)
MG1655 - NC_000913 ori at dnaA (bases 1 to 635510)	T	Polymorphism	45679	45679	Variants: LCB 1 MG1655 ref numbers oriA 3way	45671	45671	1	1	45671	45671	b3745	none		SNP (transition)		68	None
ER2566_v3 Annotated circ rev ori at dnaA (reversed) (bases 1 to 661949)	C	Polymorphism	45679	45679	Variants: LCB 1 ER2566 ref numbers oriA 3way	45676	45676	1	1	45676	45676		none		SNP (transition)
NC_012971 ori at dnaA (modified) (bases 1 to 661950)	C	Polymorphism	45679	45679	Variants: LCB 1 BL21(DE3) ref numbers oriA 3way	45676	45676	1	1	45676	45676		none		SNP (transition)
MG1655 - NC_000913 ori at dnaA (bases 1 to 635510)	C	Polymorphism	45718	45718	Variants: LCB 1 MG1655 ref numbers oriA 3way	45710	45710	1	1	45710	45710	b3745	none		SNP (transition)		55	None
ER2566_v3 Annotated circ rev ori at dnaA (reversed) (bases 1 to 661949)	T	Polymorphism	45718	45718	Variants: LCB 1 ER2566 ref numbers oriA 3way	45715	45715	1	1	45715	45715		none		SNP (transition)
NC_012971 ori at dnaA (modified) (bases 1 to 661950)	T	Polymorphism	45718	45718	Variants: LCB 1 BL21(DE3) ref numbers oriA 3way	45715	45715	1	1	45715	45715		none		SNP (transition)
MG1655 - NC_000913 ori at dnaA (bases 1 to 635510)	T	Polymorphism	45751	45751	Variants: LCB 1 MG1655 ref numbers oriA 3way	45743	45743	1	1	45743	45743	b3745	none		SNP (transition)		44	None
ER2566_v3 Annotated circ rev ori at dnaA (reversed) (bases 1 to 661949)	C	Polymorphism	45751	45751	Variants: LCB 1 ER2566 ref numbers oriA 3way	45748	45748	1	1	45748	45748		none		SNP (transition)
NC_012971 ori at dnaA (modified) (bases 1 to 661950)	C	Polymorphism	45751	45751	Variants: LCB 1 BL21(DE3) ref numbers oriA 3way	45748	45748	1	1	45748	45748		none		SNP (transition)
MG1655 - NC_000913 ori at dnaA (bases 1 to 635510)	T	Polymorphism	45784	45784	Variants: LCB 1 MG1655 ref numbers oriA 3way	45776	45776	1	1	45776	45776	b3745	none		SNP (transition)		33	None
ER2566_v3 Annotated circ rev ori at dnaA (reversed) (bases 1 to 661949)	C	Polymorphism	45784	45784	Variants: LCB 1 ER2566 ref numbers oriA 3way	45781	45781	1	1	45781	45781		none		SNP (transition)
NC_012971 ori at dnaA (modified) (bases 1 to 661950)	C	Polymorphism	45784	45784	Variants: LCB 1 BL21(DE3) ref numbers oriA 3way	45781	45781	1	1	45781	45781		none		SNP (transition)
MG1655 - NC_000913 ori at dnaA (bases 1 to 635510)	C	Polymorphism	45808	45808	Variants: LCB 1 MG1655 ref numbers oriA 3way	45800	45800	1	1	45800	45800	b3745	none		SNP (transition)		25	None
ER2566_v3 Annotated circ rev ori at dnaA (reversed) (bases 1 to 661949)	T	Polymorphism	45808	45808	Variants: LCB 1 ER2566 ref numbers oriA 3way	45805	45805	1	1	45805	45805		none		SNP (transition)
NC_012971 ori at dnaA (modified) (bases 1 to 661950)	T	Polymorphism	45808	45808	Variants: LCB 1 BL21(DE3) ref numbers oriA 3way	45805	45805	1	1	45805	45805		none		SNP (transition)
MG1655 - NC_000913 ori at dnaA (bases 1 to 635510)	ravA CDS	CDS	45876	47372		45868	47364	1497	1497	45868	47364	b3746	reverse	CDS
MG1655 - NC_000913 ori at dnaA (bases 1 to 635510)	ravA gene	gene	45876	47372		45868	47364	1497	1497	45868	47364	b3746	reverse	gene
ER2566_v3 Annotated circ rev ori at dnaA (reversed) (bases 1 to 661949)	yieN CDS	cds	45876	47372		45873	47369	1497	1497	45873	47369	ECD_03630	reverse	CDS
ER2566_v3 Annotated circ rev ori at dnaA (reversed) (bases 1 to 661949)	yieN gene	gene	45876	47372		45873	47369	1497	1497	45873	47369	ECD_03630	reverse	gene
NC_012971 ori at dnaA (modified) (bases 1 to 661950)	yieN CDS	CDS	45876	47372		45873	47369	1497	1497	45873	47369	ECD_03630	reverse	CDS
NC_012971 ori at dnaA (modified) (bases 1 to 661950)	yieN gene	gene	45876	47372		45873	47369	1497	1497	45873	47369	ECD_03630	reverse	gene
MG1655 - NC_000913 ori at dnaA (bases 1 to 635510)	T	Polymorphism	45908	45908	Variants: LCB 1 MG1655 ref numbers oriA 3way	45900	45900	1	1	45900	45900	b3746	none		SNP (transition)	G -> S	489	Substitution
ER2566_v3 Annotated circ rev ori at dnaA (reversed) (bases 1 to 661949)	C	Polymorphism	45908	45908	Variants: LCB 1 ER2566 ref numbers oriA 3way	45905	45905	1	1	45905	45905		none		SNP (transition)
NC_012971 ori at dnaA (modified) (bases 1 to 661950)	C	Polymorphism	45908	45908	Variants: LCB 1 BL21(DE3) ref numbers oriA 3way	45905	45905	1	1	45905	45905		none		SNP (transition)
MG1655 - NC_000913 ori at dnaA (bases 1 to 635510)	A	Polymorphism	45999	45999	Variants: LCB 1 MG1655 ref numbers oriA 3way	45991	45991	1	1	45991	45991	b3746	none		SNP (transition)		458	None
ER2566_v3 Annotated circ rev ori at dnaA (reversed) (bases 1 to 661949)	G	Polymorphism	45999	45999	Variants: LCB 1 ER2566 ref numbers oriA 3way	45996	45996	1	1	45996	45996		none		SNP (transition)
NC_012971 ori at dnaA (modified) (bases 1 to 661950)	G	Polymorphism	45999	45999	Variants: LCB 1 BL21(DE3) ref numbers oriA 3way	45996	45996	1	1	45996	45996		none		SNP (transition)
MG1655 - NC_000913 ori at dnaA (bases 1 to 635510)	T	Polymorphism	46044	46044	Variants: LCB 1 MG1655 ref numbers oriA 3way	46036	46036	1	1	46036	46036	b3746	none		SNP (transversion)		443	None
ER2566_v3 Annotated circ rev ori at dnaA (reversed) (bases 1 to 661949)	A	Polymorphism	46044	46044	Variants: LCB 1 ER2566 ref numbers oriA 3way	46041	46041	1	1	46041	46041		none		SNP (transversion)
NC_012971 ori at dnaA (modified) (bases 1 to 661950)	A	Polymorphism	46044	46044	Variants: LCB 1 BL21(DE3) ref numbers oriA 3way	46041	46041	1	1	46041	46041		none		SNP (transversion)
MG1655 - NC_000913 ori at dnaA (bases 1 to 635510)	T	Polymorphism	46107	46107	Variants: LCB 1 MG1655 ref numbers oriA 3way	46099	46099	1	1	46099	46099	b3746	none		SNP (transversion)		422	None
ER2566_v3 Annotated circ rev ori at dnaA (reversed) (bases 1 to 661949)	A	Polymorphism	46107	46107	Variants: LCB 1 ER2566 ref numbers oriA 3way	46104	46104	1	1	46104	46104		none		SNP (transversion)
NC_012971 ori at dnaA (modified) (bases 1 to 661950)	A	Polymorphism	46107	46107	Variants: LCB 1 BL21(DE3) ref numbers oriA 3way	46104	46104	1	1	46104	46104		none		SNP (transversion)
MG1655 - NC_000913 ori at dnaA (bases 1 to 635510)	A	Polymorphism	46110	46110	Variants: LCB 1 MG1655 ref numbers oriA 3way	46102	46102	1	1	46102	46102	b3746	none		SNP (transition)		421	None
ER2566_v3 Annotated circ rev ori at dnaA (reversed) (bases 1 to 661949)	G	Polymorphism	46110	46110	Variants: LCB 1 ER2566 ref numbers oriA 3way	46107	46107	1	1	46107	46107		none		SNP (transition)
NC_012971 ori at dnaA (modified) (bases 1 to 661950)	G	Polymorphism	46110	46110	Variants: LCB 1 BL21(DE3) ref numbers oriA 3way	46107	46107	1	1	46107	46107		none		SNP (transition)
MG1655 - NC_000913 ori at dnaA (bases 1 to 635510)	C	Polymorphism	46131	46131	Variants: LCB 1 MG1655 ref numbers oriA 3way	46123	46123	1	1	46123	46123	b3746	none		SNP (transversion)		414	None
ER2566_v3 Annotated circ rev ori at dnaA (reversed) (bases 1 to 661949)	A	Polymorphism	46131	46131	Variants: LCB 1 ER2566 ref numbers oriA 3way	46128	46128	1	1	46128	46128		none		SNP (transversion)
NC_012971 ori at dnaA (modified) (bases 1 to 661950)	A	Polymorphism	46131	46131	Variants: LCB 1 BL21(DE3) ref numbers oriA 3way	46128	46128	1	1	46128	46128		none		SNP (transversion)
MG1655 - NC_000913 ori at dnaA (bases 1 to 635510)	A	Polymorphism	46145	46145	Variants: LCB 1 MG1655 ref numbers oriA 3way	46137	46137	1	1	46137	46137	b3746	none		SNP (transition)		410	None
ER2566_v3 Annotated circ rev ori at dnaA (reversed) (bases 1 to 661949)	G	Polymorphism	46145	46145	Variants: LCB 1 ER2566 ref numbers oriA 3way	46142	46142	1	1	46142	46142		none		SNP (transition)
NC_012971 ori at dnaA (modified) (bases 1 to 661950)	G	Polymorphism	46145	46145	Variants: LCB 1 BL21(DE3) ref numbers oriA 3way	46142	46142	1	1	46142	46142		none		SNP (transition)
MG1655 - NC_000913 ori at dnaA (bases 1 to 635510)	G	Polymorphism	46176	46176	Variants: LCB 1 MG1655 ref numbers oriA 3way	46168	46168	1	1	46168	46168	b3746	none		SNP (transition)		399	None
ER2566_v3 Annotated circ rev ori at dnaA (reversed) (bases 1 to 661949)	A	Polymorphism	46176	46176	Variants: LCB 1 ER2566 ref numbers oriA 3way	46173	46173	1	1	46173	46173		none		SNP (transition)
NC_012971 ori at dnaA (modified) (bases 1 to 661950)	A	Polymorphism	46176	46176	Variants: LCB 1 BL21(DE3) ref numbers oriA 3way	46173	46173	1	1	46173	46173		none		SNP (transition)
MG1655 - NC_000913 ori at dnaA (bases 1 to 635510)	A	Polymorphism	46197	46197	Variants: LCB 1 MG1655 ref numbers oriA 3way	46189	46189	1	1	46189	46189	b3746	none		SNP (transition)		392	None
ER2566_v3 Annotated circ rev ori at dnaA (reversed) (bases 1 to 661949)	G	Polymorphism	46197	46197	Variants: LCB 1 ER2566 ref numbers oriA 3way	46194	46194	1	1	46194	46194		none		SNP (transition)
NC_012971 ori at dnaA (modified) (bases 1 to 661950)	G	Polymorphism	46197	46197	Variants: LCB 1 BL21(DE3) ref numbers oriA 3way	46194	46194	1	1	46194	46194		none		SNP (transition)
MG1655 - NC_000913 ori at dnaA (bases 1 to 635510)	T	Polymorphism	46219	46219	Variants: LCB 1 MG1655 ref numbers oriA 3way	46211	46211	1	1	46211	46211	b3746	none		SNP (transition)	S -> N	385	Substitution
ER2566_v3 Annotated circ rev ori at dnaA (reversed) (bases 1 to 661949)	C	Polymorphism	46219	46219	Variants: LCB 1 ER2566 ref numbers oriA 3way	46216	46216	1	1	46216	46216		none		SNP (transition)
NC_012971 ori at dnaA (modified) (bases 1 to 661950)	C	Polymorphism	46219	46219	Variants: LCB 1 BL21(DE3) ref numbers oriA 3way	46216	46216	1	1	46216	46216		none		SNP (transition)
MG1655 - NC_000913 ori at dnaA (bases 1 to 635510)	A	Polymorphism	46259	46259	Variants: LCB 1 MG1655 ref numbers oriA 3way	46251	46251	1	1	46251	46251	b3746	none		SNP (transition)		372	None
ER2566_v3 Annotated circ rev ori at dnaA (reversed) (bases 1 to 661949)	G	Polymorphism	46259	46259	Variants: LCB 1 ER2566 ref numbers oriA 3way	46256	46256	1	1	46256	46256		none		SNP (transition)
NC_012971 ori at dnaA (modified) (bases 1 to 661950)	G	Polymorphism	46259	46259	Variants: LCB 1 BL21(DE3) ref numbers oriA 3way	46256	46256	1	1	46256	46256		none		SNP (transition)
MG1655 - NC_000913 ori at dnaA (bases 1 to 635510)	C	Polymorphism	46281	46281	Variants: LCB 1 MG1655 ref numbers oriA 3way	46273	46273	1	1	46273	46273	b3746	none		SNP (transition)		364	None
ER2566_v3 Annotated circ rev ori at dnaA (reversed) (bases 1 to 661949)	T	Polymorphism	46281	46281	Variants: LCB 1 ER2566 ref numbers oriA 3way	46278	46278	1	1	46278	46278		none		SNP (transition)
NC_012971 ori at dnaA (modified) (bases 1 to 661950)	T	Polymorphism	46281	46281	Variants: LCB 1 BL21(DE3) ref numbers oriA 3way	46278	46278	1	1	46278	46278		none		SNP (transition)
MG1655 - NC_000913 ori at dnaA (bases 1 to 635510)	T	Polymorphism	46593	46593	Variants: LCB 1 MG1655 ref numbers oriA 3way	46585	46585	1	1	46585	46585	b3746	none		SNP (transition)		260	None
ER2566_v3 Annotated circ rev ori at dnaA (reversed) (bases 1 to 661949)	C	Polymorphism	46593	46593	Variants: LCB 1 ER2566 ref numbers oriA 3way	46590	46590	1	1	46590	46590		none		SNP (transition)
NC_012971 ori at dnaA (modified) (bases 1 to 661950)	C	Polymorphism	46593	46593	Variants: LCB 1 BL21(DE3) ref numbers oriA 3way	46590	46590	1	1	46590	46590		none		SNP (transition)
MG1655 - NC_000913 ori at dnaA (bases 1 to 635510)	G	Polymorphism	46929	46929	Variants: LCB 1 MG1655 ref numbers oriA 3way	46921	46921	1	1	46921	46921	b3746	none		SNP (transition)		148	None
ER2566_v3 Annotated circ rev ori at dnaA (reversed) (bases 1 to 661949)	A	Polymorphism	46929	46929	Variants: LCB 1 ER2566 ref numbers oriA 3way	46926	46926	1	1	46926	46926		none		SNP (transition)
NC_012971 ori at dnaA (modified) (bases 1 to 661950)	A	Polymorphism	46929	46929	Variants: LCB 1 BL21(DE3) ref numbers oriA 3way	46926	46926	1	1	46926	46926		none		SNP (transition)
MG1655 - NC_000913 ori at dnaA (bases 1 to 635510)	kup CDS	CDS	47595	49463		47587	49455	1869	1869	47587	49455	b3747	forward	CDS
MG1655 - NC_000913 ori at dnaA (bases 1 to 635510)	kup gene	gene	47595	49463		47587	49455	1869	1869	47587	49455	b3747	forward	gene
ER2566_v3 Annotated circ rev ori at dnaA (reversed) (bases 1 to 661949)	kup CDS	cds	47595	49463		47592	49460	1869	1869	47592	49460	ECD_03631	forward	CDS
ER2566_v3 Annotated circ rev ori at dnaA (reversed) (bases 1 to 661949)	kup gene	gene	47595	49463		47592	49460	1869	1869	47592	49460	ECD_03631	forward	gene
NC_012971 ori at dnaA (modified) (bases 1 to 661950)	kup CDS	CDS	47595	49463		47592	49460	1869	1869	47592	49460	ECD_03631	forward	CDS
NC_012971 ori at dnaA (modified) (bases 1 to 661950)	kup gene	gene	47595	49463		47592	49460	1869	1869	47592	49460	ECD_03631	forward	gene
MG1655 - NC_000913 ori at dnaA (bases 1 to 635510)	G	Polymorphism	48071	48071	Variants: LCB 1 MG1655 ref numbers oriA 3way	48063	48063	1	1	48063	48063	b3747	none		SNP (transition)		159	None
ER2566_v3 Annotated circ rev ori at dnaA (reversed) (bases 1 to 661949)	A	Polymorphism	48071	48071	Variants: LCB 1 ER2566 ref numbers oriA 3way	48068	48068	1	1	48068	48068		none		SNP (transition)
NC_012971 ori at dnaA (modified) (bases 1 to 661950)	A	Polymorphism	48071	48071	Variants: LCB 1 BL21(DE3) ref numbers oriA 3way	48068	48068	1	1	48068	48068		none		SNP (transition)
MG1655 - NC_000913 ori at dnaA (bases 1 to 635510)	G	Polymorphism	48194	48194	Variants: LCB 1 MG1655 ref numbers oriA 3way	48186	48186	1	1	48186	48186	b3747	none		SNP (transition)		200	None
ER2566_v3 Annotated circ rev ori at dnaA (reversed) (bases 1 to 661949)	A	Polymorphism	48194	48194	Variants: LCB 1 ER2566 ref numbers oriA 3way	48191	48191	1	1	48191	48191		none		SNP (transition)
NC_012971 ori at dnaA (modified) (bases 1 to 661950)	A	Polymorphism	48194	48194	Variants: LCB 1 BL21(DE3) ref numbers oriA 3way	48191	48191	1	1	48191	48191		none		SNP (transition)
MG1655 - NC_000913 ori at dnaA (bases 1 to 635510)	C	Polymorphism	48261	48261	Variants: LCB 1 MG1655 ref numbers oriA 3way	48253	48253	1	1	48253	48253	b3747	none		SNP (transition)		223	None
ER2566_v3 Annotated circ rev ori at dnaA (reversed) (bases 1 to 661949)	T	Polymorphism	48261	48261	Variants: LCB 1 ER2566 ref numbers oriA 3way	48258	48258	1	1	48258	48258		none		SNP (transition)
NC_012971 ori at dnaA (modified) (bases 1 to 661950)	T	Polymorphism	48261	48261	Variants: LCB 1 BL21(DE3) ref numbers oriA 3way	48258	48258	1	1	48258	48258		none		SNP (transition)
MG1655 - NC_000913 ori at dnaA (bases 1 to 635510)	A	Polymorphism	48302	48302	Variants: LCB 1 MG1655 ref numbers oriA 3way	48294	48294	1	1	48294	48294	b3747	none		SNP (transition)		236	None
ER2566_v3 Annotated circ rev ori at dnaA (reversed) (bases 1 to 661949)	G	Polymorphism	48302	48302	Variants: LCB 1 ER2566 ref numbers oriA 3way	48299	48299	1	1	48299	48299		none		SNP (transition)
NC_012971 ori at dnaA (modified) (bases 1 to 661950)	G	Polymorphism	48302	48302	Variants: LCB 1 BL21(DE3) ref numbers oriA 3way	48299	48299	1	1	48299	48299		none		SNP (transition)
MG1655 - NC_000913 ori at dnaA (bases 1 to 635510)	T	Polymorphism	48326	48326	Variants: LCB 1 MG1655 ref numbers oriA 3way	48318	48318	1	1	48318	48318	b3747	none		SNP (transition)		244	None
ER2566_v3 Annotated circ rev ori at dnaA (reversed) (bases 1 to 661949)	C	Polymorphism	48326	48326	Variants: LCB 1 ER2566 ref numbers oriA 3way	48323	48323	1	1	48323	48323		none		SNP (transition)
NC_012971 ori at dnaA (modified) (bases 1 to 661950)	C	Polymorphism	48326	48326	Variants: LCB 1 BL21(DE3) ref numbers oriA 3way	48323	48323	1	1	48323	48323		none		SNP (transition)
MG1655 - NC_000913 ori at dnaA (bases 1 to 635510)	T	Polymorphism	48341	48341	Variants: LCB 1 MG1655 ref numbers oriA 3way	48333	48333	1	1	48333	48333	b3747	none		SNP (transition)		249	None
ER2566_v3 Annotated circ rev ori at dnaA (reversed) (bases 1 to 661949)	C	Polymorphism	48341	48341	Variants: LCB 1 ER2566 ref numbers oriA 3way	48338	48338	1	1	48338	48338		none		SNP (transition)
NC_012971 ori at dnaA (modified) (bases 1 to 661950)	C	Polymorphism	48341	48341	Variants: LCB 1 BL21(DE3) ref numbers oriA 3way	48338	48338	1	1	48338	48338		none		SNP (transition)
MG1655 - NC_000913 ori at dnaA (bases 1 to 635510)	A	Polymorphism	48359	48359	Variants: LCB 1 MG1655 ref numbers oriA 3way	48351	48351	1	1	48351	48351	b3747	none		SNP (transition)		255	None
ER2566_v3 Annotated circ rev ori at dnaA (reversed) (bases 1 to 661949)	G	Polymorphism	48359	48359	Variants: LCB 1 ER2566 ref numbers oriA 3way	48356	48356	1	1	48356	48356		none		SNP (transition)
NC_012971 ori at dnaA (modified) (bases 1 to 661950)	G	Polymorphism	48359	48359	Variants: LCB 1 BL21(DE3) ref numbers oriA 3way	48356	48356	1	1	48356	48356		none		SNP (transition)
MG1655 - NC_000913 ori at dnaA (bases 1 to 635510)	T	Polymorphism	48362	48362	Variants: LCB 1 MG1655 ref numbers oriA 3way	48354	48354	1	1	48354	48354	b3747	none		SNP (transition)		256	None
ER2566_v3 Annotated circ rev ori at dnaA (reversed) (bases 1 to 661949)	C	Polymorphism	48362	48362	Variants: LCB 1 ER2566 ref numbers oriA 3way	48359	48359	1	1	48359	48359		none		SNP (transition)
NC_012971 ori at dnaA (modified) (bases 1 to 661950)	C	Polymorphism	48362	48362	Variants: LCB 1 BL21(DE3) ref numbers oriA 3way	48359	48359	1	1	48359	48359		none		SNP (transition)
MG1655 - NC_000913 ori at dnaA (bases 1 to 635510)	C	Polymorphism	48377	48377	Variants: LCB 1 MG1655 ref numbers oriA 3way	48369	48369	1	1	48369	48369	b3747	none		SNP (transition)		261	None
ER2566_v3 Annotated circ rev ori at dnaA (reversed) (bases 1 to 661949)	T	Polymorphism	48377	48377	Variants: LCB 1 ER2566 ref numbers oriA 3way	48374	48374	1	1	48374	48374		none		SNP (transition)
NC_012971 ori at dnaA (modified) (bases 1 to 661950)	T	Polymorphism	48377	48377	Variants: LCB 1 BL21(DE3) ref numbers oriA 3way	48374	48374	1	1	48374	48374		none		SNP (transition)
MG1655 - NC_000913 ori at dnaA (bases 1 to 635510)	T	Polymorphism	48431	48431	Variants: LCB 1 MG1655 ref numbers oriA 3way	48423	48423	1	1	48423	48423	b3747	none		SNP (transversion)		279	None
ER2566_v3 Annotated circ rev ori at dnaA (reversed) (bases 1 to 661949)	G	Polymorphism	48431	48431	Variants: LCB 1 ER2566 ref numbers oriA 3way	48428	48428	1	1	48428	48428		none		SNP (transversion)
NC_012971 ori at dnaA (modified) (bases 1 to 661950)	G	Polymorphism	48431	48431	Variants: LCB 1 BL21(DE3) ref numbers oriA 3way	48428	48428	1	1	48428	48428		none		SNP (transversion)
MG1655 - NC_000913 ori at dnaA (bases 1 to 635510)	C	Polymorphism	48491	48491	Variants: LCB 1 MG1655 ref numbers oriA 3way	48483	48483	1	1	48483	48483	b3747	none		SNP (transition)		299	None
ER2566_v3 Annotated circ rev ori at dnaA (reversed) (bases 1 to 661949)	T	Polymorphism	48491	48491	Variants: LCB 1 ER2566 ref numbers oriA 3way	48488	48488	1	1	48488	48488		none		SNP (transition)
NC_012971 ori at dnaA (modified) (bases 1 to 661950)	T	Polymorphism	48491	48491	Variants: LCB 1 BL21(DE3) ref numbers oriA 3way	48488	48488	1	1	48488	48488		none		SNP (transition)
MG1655 - NC_000913 ori at dnaA (bases 1 to 635510)	T	Polymorphism	48521	48521	Variants: LCB 1 MG1655 ref numbers oriA 3way	48513	48513	1	1	48513	48513	b3747	none		SNP (transition)		309	None
ER2566_v3 Annotated circ rev ori at dnaA (reversed) (bases 1 to 661949)	C	Polymorphism	48521	48521	Variants: LCB 1 ER2566 ref numbers oriA 3way	48518	48518	1	1	48518	48518		none		SNP (transition)
NC_012971 ori at dnaA (modified) (bases 1 to 661950)	C	Polymorphism	48521	48521	Variants: LCB 1 BL21(DE3) ref numbers oriA 3way	48518	48518	1	1	48518	48518		none		SNP (transition)
MG1655 - NC_000913 ori at dnaA (bases 1 to 635510)	rbsD CDS	CDS	49630	51495		49622	50041	420	1866	49622	50041	b3748	forward	CDS
MG1655 - NC_000913 ori at dnaA (bases 1 to 635510)	rbsD gene	gene	49630	51495		49622	50041	420	1866	49622	50041	b3748	forward	gene
ER2566_v3 Annotated circ rev ori at dnaA (reversed) (bases 1 to 661949)	rbsD gene	gene	49630	51495		49627	51492	1866	1866	49627	51492	ECD_03634	forward	gene
NC_012971 ori at dnaA (modified) (bases 1 to 661950)	rbsD gene	gene	49630	51495		49627	51492	1866	1866	49627	51492	ECD_03634	forward	gene
ER2566_v3 Annotated circ rev ori at dnaA (reversed) (bases 1 to 661949)	mobile element	mobile_element	49818	51263		49815	51260	1446	1446	49815	51260		reverse	mobile_element					insertion sequence:IS150
MG1655 - NC_000913 ori at dnaA (bases 1 to 635510)	TGTACTGACCCCAAAAAGTTGGACAGTTAAACACGAGGCATATAGGTCTGATTCCGATATTCAATTGGAGTCAGACCTTTTAATTTCAGGCTAATTCTTCTGCTGTTGTAGTATTCAATATATTCCGTAACAGCATCCTTCAGTTCGCTTATATTACTGAACTCATCAAGATAAAAACACTCCGACTTTAAGGTTCCAAAGAAACACTCCACCACAGCATTATCCAGACAATTGCCTTTTCTGGACATGCTTTGTTTAATACCATGTTCTTTAAGGATATTTTGATATCTTCTCATACGATACTGCCATCCCTGGTCAGAGTGCAGAACAGGATGCTCGTGAGGATTAAGCTTTTTGAATGCCTGATCGAGCATATTCTCAACCATGTTCATCACTGGT…	Polymorphism	49821	51266	Variants: LCB 1 MG1655 ref numbers oriA 3way	49813	49813	0	1446	49813	49812	b3748	none		Insertion		64	Truncation
ER2566_v3 Annotated circ rev ori at dnaA (reversed) (bases 1 to 661949)	mobile element	mobile_element	49821	51266		49818	51263	1446	1446	49818	51263		reverse	mobile_element					insertion sequence:IS150
ER2566_v3 Annotated circ rev ori at dnaA (reversed) (bases 1 to 661949)	mobile element	mobile_element	49821	51263		49818	51260	1443	1443	49818	51260		reverse	mobile_element					insertion sequence:IS150
ER2566_v3 Annotated circ rev ori at dnaA (reversed) (bases 1 to 661949)		Polymorphism	49821	51266	Variants: LCB 1 ER2566 ref numbers oriA 3way	49818	51263	1446	1446	49818	51263		none		Deletion
NC_012971 ori at dnaA (modified) (bases 1 to 661950)	mobile element	mobile_element	49821	51266		49818	51263	1446	1446	49818	51263		reverse	mobile_element					insertion sequence:IS150
NC_012971 ori at dnaA (modified) (bases 1 to 661950)		Polymorphism	49821	51266	Variants: LCB 1 BL21(DE3) ref numbers oriA 3way	49818	51263	1446	1446	49818	51263		none		Deletion
ER2566_v3 Annotated circ rev ori at dnaA (reversed) (bases 1 to 661949)	insK-2 CDS; insK-4 CDS; insK-5 CDS; insK-6 CDS	cds	49847	50698		49844	50695	852	852	49844	50695	ECD_00620; ECD_03409; ECD_04283; ECD_04284	reverse	CDS
ER2566_v3 Annotated circ rev ori at dnaA (reversed) (bases 1 to 661949)	insK-2 gene; insK-4 gene; insK-5 gene; insK-6 gene	gene	49847	50698		49844	50695	852	852	49844	50695	ECD_00620; ECD_03409; ECD_04283; ECD_04284	reverse	gene
NC_012971 ori at dnaA (modified) (bases 1 to 661950)	insK-6 CDS	CDS	49847	50698		49844	50695	852	852	49844	50695	ECD_04284	reverse	CDS
NC_012971 ori at dnaA (modified) (bases 1 to 661950)	insK-6 gene	gene	49847	50698		49844	50695	852	852	49844	50695	ECD_04284	reverse	gene
ER2566_v3 Annotated circ rev ori at dnaA (reversed) (bases 1 to 661949)	insJ-1 CDS; insJ-2 CDS; insJ-4 CDS; insJ-5 CDS; insJ-6 CDS	cds	50695	51216		50692	51213	522	522	50692	51213	ECD_00543; ECD_00619; ECD_03408; ECD_04282; ECD_04285	reverse	CDS
ER2566_v3 Annotated circ rev ori at dnaA (reversed) (bases 1 to 661949)	insJ-1 gene; insJ-2 gene; insJ-4 gene; insJ-5 gene; insJ-6 gene	gene	50695	51216		50692	51213	522	522	50692	51213	ECD_00543; ECD_00619; ECD_03408; ECD_04282; ECD_04285	reverse	gene
NC_012971 ori at dnaA (modified) (bases 1 to 661950)	insJ-6 CDS	CDS	50695	51216		50692	51213	522	522	50692	51213	ECD_04285	reverse	CDS
NC_012971 ori at dnaA (modified) (bases 1 to 661950)	insJ-6 gene	gene	50695	51216		50692	51213	522	522	50692	51213	ECD_04285	reverse	gene
MG1655 - NC_000913 ori at dnaA (bases 1 to 635510)	T	Polymorphism	51273	51273	Variants: LCB 1 MG1655 ref numbers oriA 3way	49819	49819	1	1	49819	49819	b3748	none		SNP (transversion)		66	None
ER2566_v3 Annotated circ rev ori at dnaA (reversed) (bases 1 to 661949)	G	Polymorphism	51273	51273	Variants: LCB 1 ER2566 ref numbers oriA 3way	51270	51270	1	1	51270	51270		none		SNP (transversion)
NC_012971 ori at dnaA (modified) (bases 1 to 661950)	G	Polymorphism	51273	51273	Variants: LCB 1 BL21(DE3) ref numbers oriA 3way	51270	51270	1	1	51270	51270		none		SNP (transversion)
MG1655 - NC_000913 ori at dnaA (bases 1 to 635510)	A	Polymorphism	51300	51300	Variants: LCB 1 MG1655 ref numbers oriA 3way	49846	49846	1	1	49846	49846	b3748	none		SNP (transversion)	H -> Q	75	Substitution
ER2566_v3 Annotated circ rev ori at dnaA (reversed) (bases 1 to 661949)	C	Polymorphism	51300	51300	Variants: LCB 1 ER2566 ref numbers oriA 3way	51297	51297	1	1	51297	51297		none		SNP (transversion)
NC_012971 ori at dnaA (modified) (bases 1 to 661950)	C	Polymorphism	51300	51300	Variants: LCB 1 BL21(DE3) ref numbers oriA 3way	51297	51297	1	1	51297	51297		none		SNP (transversion)
MG1655 - NC_000913 ori at dnaA (bases 1 to 635510)	rbsA CDS	CDS	51503	53008		50049	51554	1506	1506	50049	51554	b3749	forward	CDS
MG1655 - NC_000913 ori at dnaA (bases 1 to 635510)	rbsA gene	gene	51503	53008		50049	51554	1506	1506	50049	51554	b3749	forward	gene
ER2566_v3 Annotated circ rev ori at dnaA (reversed) (bases 1 to 661949)	rbsA CDS	cds	51503	53008		51500	53005	1506	1506	51500	53005	ECD_03635	forward	CDS
ER2566_v3 Annotated circ rev ori at dnaA (reversed) (bases 1 to 661949)	rbsA gene	gene	51503	53008		51500	53005	1506	1506	51500	53005	ECD_03635	forward	gene
NC_012971 ori at dnaA (modified) (bases 1 to 661950)	rbsA CDS	CDS	51503	53008		51500	53005	1506	1506	51500	53005	ECD_03635	forward	CDS
NC_012971 ori at dnaA (modified) (bases 1 to 661950)	rbsA gene	gene	51503	53008		51500	53005	1506	1506	51500	53005	ECD_03635	forward	gene
MG1655 - NC_000913 ori at dnaA (bases 1 to 635510)	T	Polymorphism	51658	51658	Variants: LCB 1 MG1655 ref numbers oriA 3way	50204	50204	1	1	50204	50204	b3749	none		SNP (transition)		52	None
ER2566_v3 Annotated circ rev ori at dnaA (reversed) (bases 1 to 661949)	C	Polymorphism	51658	51658	Variants: LCB 1 ER2566 ref numbers oriA 3way	51655	51655	1	1	51655	51655		none		SNP (transition)
NC_012971 ori at dnaA (modified) (bases 1 to 661950)	C	Polymorphism	51658	51658	Variants: LCB 1 BL21(DE3) ref numbers oriA 3way	51655	51655	1	1	51655	51655		none		SNP (transition)
MG1655 - NC_000913 ori at dnaA (bases 1 to 635510)	G	Polymorphism	51665	51665	Variants: LCB 1 MG1655 ref numbers oriA 3way	50211	50211	1	1	50211	50211	b3749	none		SNP (transition)	T -> A	55	Substitution
ER2566_v3 Annotated circ rev ori at dnaA (reversed) (bases 1 to 661949)	A	Polymorphism	51665	51665	Variants: LCB 1 ER2566 ref numbers oriA 3way	51662	51662	1	1	51662	51662		none		SNP (transition)
NC_012971 ori at dnaA (modified) (bases 1 to 661950)	A	Polymorphism	51665	51665	Variants: LCB 1 BL21(DE3) ref numbers oriA 3way	51662	51662	1	1	51662	51662		none		SNP (transition)
MG1655 - NC_000913 ori at dnaA (bases 1 to 635510)	C	Polymorphism	51679	51679	Variants: LCB 1 MG1655 ref numbers oriA 3way	50225	50225	1	1	50225	50225	b3749	none		SNP (transition)		59	None
ER2566_v3 Annotated circ rev ori at dnaA (reversed) (bases 1 to 661949)	T	Polymorphism	51679	51679	Variants: LCB 1 ER2566 ref numbers oriA 3way	51676	51676	1	1	51676	51676		none		SNP (transition)
NC_012971 ori at dnaA (modified) (bases 1 to 661950)	T	Polymorphism	51679	51679	Variants: LCB 1 BL21(DE3) ref numbers oriA 3way	51676	51676	1	1	51676	51676		none		SNP (transition)
MG1655 - NC_000913 ori at dnaA (bases 1 to 635510)	G	Polymorphism	51721	51721	Variants: LCB 1 MG1655 ref numbers oriA 3way	50267	50267	1	1	50267	50267	b3749	none		SNP (transition)		73	None
ER2566_v3 Annotated circ rev ori at dnaA (reversed) (bases 1 to 661949)	A	Polymorphism	51721	51721	Variants: LCB 1 ER2566 ref numbers oriA 3way	51718	51718	1	1	51718	51718		none		SNP (transition)
NC_012971 ori at dnaA (modified) (bases 1 to 661950)	A	Polymorphism	51721	51721	Variants: LCB 1 BL21(DE3) ref numbers oriA 3way	51718	51718	1	1	51718	51718		none		SNP (transition)
MG1655 - NC_000913 ori at dnaA (bases 1 to 635510)	rbsC CDS	CDS	53013	53978		51559	52524	966	966	51559	52524	b3750	forward	CDS
MG1655 - NC_000913 ori at dnaA (bases 1 to 635510)	rbsC gene	gene	53013	53978		51559	52524	966	966	51559	52524	b3750	forward	gene
ER2566_v3 Annotated circ rev ori at dnaA (reversed) (bases 1 to 661949)	rbsC CDS	cds	53013	53978		53010	53975	966	966	53010	53975	ECD_03636	forward	CDS
ER2566_v3 Annotated circ rev ori at dnaA (reversed) (bases 1 to 661949)	rbsC gene	gene	53013	53978		53010	53975	966	966	53010	53975	ECD_03636	forward	gene
NC_012971 ori at dnaA (modified) (bases 1 to 661950)	rbsC CDS	CDS	53013	53978		53010	53975	966	966	53010	53975	ECD_03636	forward	CDS
NC_012971 ori at dnaA (modified) (bases 1 to 661950)	rbsC gene	gene	53013	53978		53010	53975	966	966	53010	53975	ECD_03636	forward	gene
MG1655 - NC_000913 ori at dnaA (bases 1 to 635510)	rbsB CDS	CDS	54003	54893		52549	53439	891	891	52549	53439	b3751	forward	CDS
MG1655 - NC_000913 ori at dnaA (bases 1 to 635510)	rbsB gene	gene	54003	54893		52549	53439	891	891	52549	53439	b3751	forward	gene
ER2566_v3 Annotated circ rev ori at dnaA (reversed) (bases 1 to 661949)	rbsB CDS	cds	54003	54893		54000	54890	891	891	54000	54890	ECD_03637	forward	CDS
ER2566_v3 Annotated circ rev ori at dnaA (reversed) (bases 1 to 661949)	rbsB gene	gene	54003	54893		54000	54890	891	891	54000	54890	ECD_03637	forward	gene
NC_012971 ori at dnaA (modified) (bases 1 to 661950)	rbsB CDS	CDS	54003	54893		54000	54890	891	891	54000	54890	ECD_03637	forward	CDS
NC_012971 ori at dnaA (modified) (bases 1 to 661950)	rbsB gene	gene	54003	54893		54000	54890	891	891	54000	54890	ECD_03637	forward	gene
MG1655 - NC_000913 ori at dnaA (bases 1 to 635510)	T	Polymorphism	54401	54401	Variants: LCB 1 MG1655 ref numbers oriA 3way	52947	52947	1	1	52947	52947	b3751	none		SNP (transition)		133	None
ER2566_v3 Annotated circ rev ori at dnaA (reversed) (bases 1 to 661949)	C	Polymorphism	54401	54401	Variants: LCB 1 ER2566 ref numbers oriA 3way	54398	54398	1	1	54398	54398		none		SNP (transition)
NC_012971 ori at dnaA (modified) (bases 1 to 661950)	C	Polymorphism	54401	54401	Variants: LCB 1 BL21(DE3) ref numbers oriA 3way	54398	54398	1	1	54398	54398		none		SNP (transition)
MG1655 - NC_000913 ori at dnaA (bases 1 to 635510)	C	Polymorphism	54413	54413	Variants: LCB 1 MG1655 ref numbers oriA 3way	52959	52959	1	1	52959	52959	b3751	none		SNP (transition)		137	None
ER2566_v3 Annotated circ rev ori at dnaA (reversed) (bases 1 to 661949)	T	Polymorphism	54413	54413	Variants: LCB 1 ER2566 ref numbers oriA 3way	54410	54410	1	1	54410	54410		none		SNP (transition)
NC_012971 ori at dnaA (modified) (bases 1 to 661950)	T	Polymorphism	54413	54413	Variants: LCB 1 BL21(DE3) ref numbers oriA 3way	54410	54410	1	1	54410	54410		none		SNP (transition)
MG1655 - NC_000913 ori at dnaA (bases 1 to 635510)	CC	Polymorphism	54577	54578	Variants: LCB 1 MG1655 ref numbers oriA 3way	53123	53124	2	2	53123	53124	b3751	none		Substitution	I -> T	192	Substitution
ER2566_v3 Annotated circ rev ori at dnaA (reversed) (bases 1 to 661949)	TT	Polymorphism	54577	54578	Variants: LCB 1 ER2566 ref numbers oriA 3way	54574	54575	2	2	54574	54575		none		Substitution
NC_012971 ori at dnaA (modified) (bases 1 to 661950)	TT	Polymorphism	54577	54578	Variants: LCB 1 BL21(DE3) ref numbers oriA 3way	54574	54575	2	2	54574	54575		none		Substitution
MG1655 - NC_000913 ori at dnaA (bases 1 to 635510)	T	Polymorphism	54638	54638	Variants: LCB 1 MG1655 ref numbers oriA 3way	53184	53184	1	1	53184	53184	b3751	none		SNP (transition)		212	None
ER2566_v3 Annotated circ rev ori at dnaA (reversed) (bases 1 to 661949)	C	Polymorphism	54638	54638	Variants: LCB 1 ER2566 ref numbers oriA 3way	54635	54635	1	1	54635	54635		none		SNP (transition)
NC_012971 ori at dnaA (modified) (bases 1 to 661950)	C	Polymorphism	54638	54638	Variants: LCB 1 BL21(DE3) ref numbers oriA 3way	54635	54635	1	1	54635	54635		none		SNP (transition)
MG1655 - NC_000913 ori at dnaA (bases 1 to 635510)	rbsK CDS	CDS	55019	55948		53565	54494	930	930	53565	54494	b3752	forward	CDS
MG1655 - NC_000913 ori at dnaA (bases 1 to 635510)	rbsK gene	gene	55019	55948		53565	54494	930	930	53565	54494	b3752	forward	gene
ER2566_v3 Annotated circ rev ori at dnaA (reversed) (bases 1 to 661949)	rbsK CDS	cds	55019	55948		55016	55945	930	930	55016	55945	ECD_03638	forward	CDS
ER2566_v3 Annotated circ rev ori at dnaA (reversed) (bases 1 to 661949)	rbsK gene	gene	55019	55948		55016	55945	930	930	55016	55945	ECD_03638	forward	gene
NC_012971 ori at dnaA (modified) (bases 1 to 661950)	rbsK CDS	CDS	55019	55948		55016	55945	930	930	55016	55945	ECD_03638	forward	CDS
NC_012971 ori at dnaA (modified) (bases 1 to 661950)	rbsK gene	gene	55019	55948		55016	55945	930	930	55016	55945	ECD_03638	forward	gene
MG1655 - NC_000913 ori at dnaA (bases 1 to 635510)	TCC	Polymorphism	55094	55096	Variants: LCB 1 MG1655 ref numbers oriA 3way	53640	53642	2	2	53640	53642	b3752	none		Substitution	T -> S	26	Substitution
ER2566_v3 Annotated circ rev ori at dnaA (reversed) (bases 1 to 661949)	A	Polymorphism	55094	55094	Variants: LCB 1 ER2566 ref numbers oriA 3way	55091	55091	1	1	55091	55091		none		SNP (transversion)
NC_012971 ori at dnaA (modified) (bases 1 to 661950)	A	Polymorphism	55094	55094	Variants: LCB 1 BL21(DE3) ref numbers oriA 3way	55091	55091	1	1	55091	55091		none		SNP (transversion)
ER2566_v3 Annotated circ rev ori at dnaA (reversed) (bases 1 to 661949)	T	Polymorphism	55096	55096	Variants: LCB 1 ER2566 ref numbers oriA 3way	55093	55093	1	1	55093	55093		none		SNP (transition)
NC_012971 ori at dnaA (modified) (bases 1 to 661950)	T	Polymorphism	55096	55096	Variants: LCB 1 BL21(DE3) ref numbers oriA 3way	55093	55093	1	1	55093	55093		none		SNP (transition)
MG1655 - NC_000913 ori at dnaA (bases 1 to 635510)	G	Polymorphism	55162	55162	Variants: LCB 1 MG1655 ref numbers oriA 3way	53708	53708	1	1	53708	53708	b3752	none		SNP (transversion)		48	None
ER2566_v3 Annotated circ rev ori at dnaA (reversed) (bases 1 to 661949)	T	Polymorphism	55162	55162	Variants: LCB 1 ER2566 ref numbers oriA 3way	55159	55159	1	1	55159	55159		none		SNP (transversion)
NC_012971 ori at dnaA (modified) (bases 1 to 661950)	T	Polymorphism	55162	55162	Variants: LCB 1 BL21(DE3) ref numbers oriA 3way	55159	55159	1	1	55159	55159		none		SNP (transversion)
MG1655 - NC_000913 ori at dnaA (bases 1 to 635510)	C	Polymorphism	55207	55207	Variants: LCB 1 MG1655 ref numbers oriA 3way	53753	53753	1	1	53753	53753	b3752	none		SNP (transition)		63	None
ER2566_v3 Annotated circ rev ori at dnaA (reversed) (bases 1 to 661949)	T	Polymorphism	55207	55207	Variants: LCB 1 ER2566 ref numbers oriA 3way	55204	55204	1	1	55204	55204		none		SNP (transition)
NC_012971 ori at dnaA (modified) (bases 1 to 661950)	T	Polymorphism	55207	55207	Variants: LCB 1 BL21(DE3) ref numbers oriA 3way	55204	55204	1	1	55204	55204		none		SNP (transition)
MG1655 - NC_000913 ori at dnaA (bases 1 to 635510)	T	Polymorphism	55210	55210	Variants: LCB 1 MG1655 ref numbers oriA 3way	53756	53756	1	1	53756	53756	b3752	none		SNP (transversion)		64	None
ER2566_v3 Annotated circ rev ori at dnaA (reversed) (bases 1 to 661949)	G	Polymorphism	55210	55210	Variants: LCB 1 ER2566 ref numbers oriA 3way	55207	55207	1	1	55207	55207		none		SNP (transversion)
NC_012971 ori at dnaA (modified) (bases 1 to 661950)	G	Polymorphism	55210	55210	Variants: LCB 1 BL21(DE3) ref numbers oriA 3way	55207	55207	1	1	55207	55207		none		SNP (transversion)
MG1655 - NC_000913 ori at dnaA (bases 1 to 635510)	C	Polymorphism	55213	55213	Variants: LCB 1 MG1655 ref numbers oriA 3way	53759	53759	1	1	53759	53759	b3752	none		SNP (transition)		65	None
ER2566_v3 Annotated circ rev ori at dnaA (reversed) (bases 1 to 661949)	T	Polymorphism	55213	55213	Variants: LCB 1 ER2566 ref numbers oriA 3way	55210	55210	1	1	55210	55210		none		SNP (transition)
NC_012971 ori at dnaA (modified) (bases 1 to 661950)	T	Polymorphism	55213	55213	Variants: LCB 1 BL21(DE3) ref numbers oriA 3way	55210	55210	1	1	55210	55210		none		SNP (transition)
MG1655 - NC_000913 ori at dnaA (bases 1 to 635510)	C	Polymorphism	55228	55228	Variants: LCB 1 MG1655 ref numbers oriA 3way	53774	53774	1	1	53774	53774	b3752	none		SNP (transition)		70	None
ER2566_v3 Annotated circ rev ori at dnaA (reversed) (bases 1 to 661949)	T	Polymorphism	55228	55228	Variants: LCB 1 ER2566 ref numbers oriA 3way	55225	55225	1	1	55225	55225		none		SNP (transition)
NC_012971 ori at dnaA (modified) (bases 1 to 661950)	T	Polymorphism	55228	55228	Variants: LCB 1 BL21(DE3) ref numbers oriA 3way	55225	55225	1	1	55225	55225		none		SNP (transition)
MG1655 - NC_000913 ori at dnaA (bases 1 to 635510)	C	Polymorphism	55264	55264	Variants: LCB 1 MG1655 ref numbers oriA 3way	53810	53810	1	1	53810	53810	b3752	none		SNP (transition)		82	None
ER2566_v3 Annotated circ rev ori at dnaA (reversed) (bases 1 to 661949)	T	Polymorphism	55264	55264	Variants: LCB 1 ER2566 ref numbers oriA 3way	55261	55261	1	1	55261	55261		none		SNP (transition)
NC_012971 ori at dnaA (modified) (bases 1 to 661950)	T	Polymorphism	55264	55264	Variants: LCB 1 BL21(DE3) ref numbers oriA 3way	55261	55261	1	1	55261	55261		none		SNP (transition)
MG1655 - NC_000913 ori at dnaA (bases 1 to 635510)	T	Polymorphism	55271	55271	Variants: LCB 1 MG1655 ref numbers oriA 3way	53817	53817	1	1	53817	53817	b3752	none		SNP (transversion)	T -> S	85	Substitution
ER2566_v3 Annotated circ rev ori at dnaA (reversed) (bases 1 to 661949)	A	Polymorphism	55271	55271	Variants: LCB 1 ER2566 ref numbers oriA 3way	55268	55268	1	1	55268	55268		none		SNP (transversion)
NC_012971 ori at dnaA (modified) (bases 1 to 661950)	A	Polymorphism	55271	55271	Variants: LCB 1 BL21(DE3) ref numbers oriA 3way	55268	55268	1	1	55268	55268		none		SNP (transversion)
MG1655 - NC_000913 ori at dnaA (bases 1 to 635510)	C	Polymorphism	55276	55276	Variants: LCB 1 MG1655 ref numbers oriA 3way	53822	53822	1	1	53822	53822	b3752	none		SNP (transversion)		86	None
ER2566_v3 Annotated circ rev ori at dnaA (reversed) (bases 1 to 661949)	G	Polymorphism	55276	55276	Variants: LCB 1 ER2566 ref numbers oriA 3way	55273	55273	1	1	55273	55273		none		SNP (transversion)
NC_012971 ori at dnaA (modified) (bases 1 to 661950)	G	Polymorphism	55276	55276	Variants: LCB 1 BL21(DE3) ref numbers oriA 3way	55273	55273	1	1	55273	55273		none		SNP (transversion)
MG1655 - NC_000913 ori at dnaA (bases 1 to 635510)	T	Polymorphism	55348	55348	Variants: LCB 1 MG1655 ref numbers oriA 3way	53894	53894	1	1	53894	53894	b3752	none		SNP (transition)		110	None
ER2566_v3 Annotated circ rev ori at dnaA (reversed) (bases 1 to 661949)	C	Polymorphism	55348	55348	Variants: LCB 1 ER2566 ref numbers oriA 3way	55345	55345	1	1	55345	55345		none		SNP (transition)
NC_012971 ori at dnaA (modified) (bases 1 to 661950)	C	Polymorphism	55348	55348	Variants: LCB 1 BL21(DE3) ref numbers oriA 3way	55345	55345	1	1	55345	55345		none		SNP (transition)
MG1655 - NC_000913 ori at dnaA (bases 1 to 635510)	A	Polymorphism	55423	55423	Variants: LCB 1 MG1655 ref numbers oriA 3way	53969	53969	1	1	53969	53969	b3752	none		SNP (transition)		135	None
ER2566_v3 Annotated circ rev ori at dnaA (reversed) (bases 1 to 661949)	G	Polymorphism	55423	55423	Variants: LCB 1 ER2566 ref numbers oriA 3way	55420	55420	1	1	55420	55420		none		SNP (transition)
NC_012971 ori at dnaA (modified) (bases 1 to 661950)	G	Polymorphism	55423	55423	Variants: LCB 1 BL21(DE3) ref numbers oriA 3way	55420	55420	1	1	55420	55420		none		SNP (transition)
MG1655 - NC_000913 ori at dnaA (bases 1 to 635510)	rbsR CDS	CDS	55952	56944		54498	55490	993	993	54498	55490	b3753	forward	CDS
MG1655 - NC_000913 ori at dnaA (bases 1 to 635510)	rbsR gene	gene	55952	56944		54498	55490	993	993	54498	55490	b3753	forward	gene
ER2566_v3 Annotated circ rev ori at dnaA (reversed) (bases 1 to 661949)	rbsR CDS	cds	55952	56944		55949	56941	993	993	55949	56941	ECD_03639	forward	CDS
ER2566_v3 Annotated circ rev ori at dnaA (reversed) (bases 1 to 661949)	rbsR gene	gene	55952	56944		55949	56941	993	993	55949	56941	ECD_03639	forward	gene
NC_012971 ori at dnaA (modified) (bases 1 to 661950)	rbsR CDS	CDS	55952	56944		55949	56941	993	993	55949	56941	ECD_03639	forward	CDS
NC_012971 ori at dnaA (modified) (bases 1 to 661950)	rbsR gene	gene	55952	56944		55949	56941	993	993	55949	56941	ECD_03639	forward	gene
MG1655 - NC_000913 ori at dnaA (bases 1 to 635510)	G	Polymorphism	56219	56219	Variants: LCB 1 MG1655 ref numbers oriA 3way	54765	54765	1	1	54765	54765	b3753	none		SNP (transversion)	Y -> D	90	Substitution
ER2566_v3 Annotated circ rev ori at dnaA (reversed) (bases 1 to 661949)	T	Polymorphism	56219	56219	Variants: LCB 1 ER2566 ref numbers oriA 3way	56216	56216	1	1	56216	56216		none		SNP (transversion)
NC_012971 ori at dnaA (modified) (bases 1 to 661950)	T	Polymorphism	56219	56219	Variants: LCB 1 BL21(DE3) ref numbers oriA 3way	56216	56216	1	1	56216	56216		none		SNP (transversion)
MG1655 - NC_000913 ori at dnaA (bases 1 to 635510)	T	Polymorphism	56227	56227	Variants: LCB 1 MG1655 ref numbers oriA 3way	54773	54773	1	1	54773	54773	b3753	none		SNP (transition)		92	None
ER2566_v3 Annotated circ rev ori at dnaA (reversed) (bases 1 to 661949)	C	Polymorphism	56227	56227	Variants: LCB 1 ER2566 ref numbers oriA 3way	56224	56224	1	1	56224	56224		none		SNP (transition)
NC_012971 ori at dnaA (modified) (bases 1 to 661950)	C	Polymorphism	56227	56227	Variants: LCB 1 BL21(DE3) ref numbers oriA 3way	56224	56224	1	1	56224	56224		none		SNP (transition)
MG1655 - NC_000913 ori at dnaA (bases 1 to 635510)	G	Polymorphism	56335	56335	Variants: LCB 1 MG1655 ref numbers oriA 3way	54881	54881	1	1	54881	54881	b3753	none		SNP (transition)		128	None
ER2566_v3 Annotated circ rev ori at dnaA (reversed) (bases 1 to 661949)	A	Polymorphism	56335	56335	Variants: LCB 1 ER2566 ref numbers oriA 3way	56332	56332	1	1	56332	56332		none		SNP (transition)
NC_012971 ori at dnaA (modified) (bases 1 to 661950)	A	Polymorphism	56335	56335	Variants: LCB 1 BL21(DE3) ref numbers oriA 3way	56332	56332	1	1	56332	56332		none		SNP (transition)
MG1655 - NC_000913 ori at dnaA (bases 1 to 635510)	C	Polymorphism	56377	56377	Variants: LCB 1 MG1655 ref numbers oriA 3way	54923	54923	1	1	54923	54923	b3753	none		SNP (transition)		142	None
ER2566_v3 Annotated circ rev ori at dnaA (reversed) (bases 1 to 661949)	T	Polymorphism	56377	56377	Variants: LCB 1 ER2566 ref numbers oriA 3way	56374	56374	1	1	56374	56374		none		SNP (transition)
NC_012971 ori at dnaA (modified) (bases 1 to 661950)	T	Polymorphism	56377	56377	Variants: LCB 1 BL21(DE3) ref numbers oriA 3way	56374	56374	1	1	56374	56374		none		SNP (transition)
MG1655 - NC_000913 ori at dnaA (bases 1 to 635510)	A	Polymorphism	56884	56884	Variants: LCB 1 MG1655 ref numbers oriA 3way	55430	55430	1	1	55430	55430	b3753	none		SNP (transition)		311	None
ER2566_v3 Annotated circ rev ori at dnaA (reversed) (bases 1 to 661949)	G	Polymorphism	56884	56884	Variants: LCB 1 ER2566 ref numbers oriA 3way	56881	56881	1	1	56881	56881		none		SNP (transition)
NC_012971 ori at dnaA (modified) (bases 1 to 661950)	G	Polymorphism	56884	56884	Variants: LCB 1 BL21(DE3) ref numbers oriA 3way	56881	56881	1	1	56881	56881		none		SNP (transition)
MG1655 - NC_000913 ori at dnaA (bases 1 to 635510)	T	Polymorphism	56887	56887	Variants: LCB 1 MG1655 ref numbers oriA 3way	55433	55433	1	1	55433	55433	b3753	none		SNP (transition)		312	None
ER2566_v3 Annotated circ rev ori at dnaA (reversed) (bases 1 to 661949)	C	Polymorphism	56887	56887	Variants: LCB 1 ER2566 ref numbers oriA 3way	56884	56884	1	1	56884	56884		none		SNP (transition)
NC_012971 ori at dnaA (modified) (bases 1 to 661950)	C	Polymorphism	56887	56887	Variants: LCB 1 BL21(DE3) ref numbers oriA 3way	56884	56884	1	1	56884	56884		none		SNP (transition)
MG1655 - NC_000913 ori at dnaA (bases 1 to 635510)	hsrA CDS	CDS	56910	58337		55456	56883	1428	1428	55456	56883	b3754	reverse	CDS
MG1655 - NC_000913 ori at dnaA (bases 1 to 635510)	hsrA gene	gene	56910	58337		55456	56883	1428	1428	55456	56883	b3754	reverse	gene
ER2566_v3 Annotated circ rev ori at dnaA (reversed) (bases 1 to 661949)	yieO CDS	cds	56910	58337		56907	58334	1428	1428	56907	58334	ECD_03640	reverse	CDS
ER2566_v3 Annotated circ rev ori at dnaA (reversed) (bases 1 to 661949)	yieO gene	gene	56910	58337		56907	58334	1428	1428	56907	58334	ECD_03640	reverse	gene
NC_012971 ori at dnaA (modified) (bases 1 to 661950)	yieO CDS	CDS	56910	58337		56907	58334	1428	1428	56907	58334	ECD_03640	reverse	CDS
NC_012971 ori at dnaA (modified) (bases 1 to 661950)	yieO gene	gene	56910	58337		56907	58334	1428	1428	56907	58334	ECD_03640	reverse	gene
MG1655 - NC_000913 ori at dnaA (bases 1 to 635510)	G	Polymorphism	57129	57129	Variants: LCB 1 MG1655 ref numbers oriA 3way	55675	55675	1	1	55675	55675	b3754	none		SNP (transition)		403	None
ER2566_v3 Annotated circ rev ori at dnaA (reversed) (bases 1 to 661949)	A	Polymorphism	57129	57129	Variants: LCB 1 ER2566 ref numbers oriA 3way	57126	57126	1	1	57126	57126		none		SNP (transition)
NC_012971 ori at dnaA (modified) (bases 1 to 661950)	A	Polymorphism	57129	57129	Variants: LCB 1 BL21(DE3) ref numbers oriA 3way	57126	57126	1	1	57126	57126		none		SNP (transition)
MG1655 - NC_000913 ori at dnaA (bases 1 to 635510)	A	Polymorphism	57132	57132	Variants: LCB 1 MG1655 ref numbers oriA 3way	55678	55678	1	1	55678	55678	b3754	none		SNP (transversion)		402	None
ER2566_v3 Annotated circ rev ori at dnaA (reversed) (bases 1 to 661949)	C	Polymorphism	57132	57132	Variants: LCB 1 ER2566 ref numbers oriA 3way	57129	57129	1	1	57129	57129		none		SNP (transversion)
NC_012971 ori at dnaA (modified) (bases 1 to 661950)	C	Polymorphism	57132	57132	Variants: LCB 1 BL21(DE3) ref numbers oriA 3way	57129	57129	1	1	57129	57129		none		SNP (transversion)
MG1655 - NC_000913 ori at dnaA (bases 1 to 635510)	G	Polymorphism	57177	57177	Variants: LCB 1 MG1655 ref numbers oriA 3way	55723	55723	1	1	55723	55723	b3754	none		SNP (transition)		387	None
ER2566_v3 Annotated circ rev ori at dnaA (reversed) (bases 1 to 661949)	A	Polymorphism	57177	57177	Variants: LCB 1 ER2566 ref numbers oriA 3way	57174	57174	1	1	57174	57174		none		SNP (transition)
NC_012971 ori at dnaA (modified) (bases 1 to 661950)	A	Polymorphism	57177	57177	Variants: LCB 1 BL21(DE3) ref numbers oriA 3way	57174	57174	1	1	57174	57174		none		SNP (transition)
MG1655 - NC_000913 ori at dnaA (bases 1 to 635510)	C	Polymorphism	57279	57279	Variants: LCB 1 MG1655 ref numbers oriA 3way	55825	55825	1	1	55825	55825	b3754	none		SNP (transversion)		353	None
ER2566_v3 Annotated circ rev ori at dnaA (reversed) (bases 1 to 661949)	A	Polymorphism	57279	57279	Variants: LCB 1 ER2566 ref numbers oriA 3way	57276	57276	1	1	57276	57276		none		SNP (transversion)
NC_012971 ori at dnaA (modified) (bases 1 to 661950)	A	Polymorphism	57279	57279	Variants: LCB 1 BL21(DE3) ref numbers oriA 3way	57276	57276	1	1	57276	57276		none		SNP (transversion)
MG1655 - NC_000913 ori at dnaA (bases 1 to 635510)	C	Polymorphism	57288	57288	Variants: LCB 1 MG1655 ref numbers oriA 3way	55834	55834	1	1	55834	55834	b3754	none		SNP (transition)		350	None
ER2566_v3 Annotated circ rev ori at dnaA (reversed) (bases 1 to 661949)	T	Polymorphism	57288	57288	Variants: LCB 1 ER2566 ref numbers oriA 3way	57285	57285	1	1	57285	57285		none		SNP (transition)
NC_012971 ori at dnaA (modified) (bases 1 to 661950)	T	Polymorphism	57288	57288	Variants: LCB 1 BL21(DE3) ref numbers oriA 3way	57285	57285	1	1	57285	57285		none		SNP (transition)
[truncated: 20,113 more rows]

## Sheet: 3way LCB2 all refno align coord
Sequence Name	Name or change relative to reference	Type	Min (with gaps)	Max (with gaps)	Track Name	Min (original sequence)	Max (original sequence)	Length	Length (with gaps)	Minimum	Maximum	locus_tag	Direction	NCBI Feature Key	Polymorphism Type	Amino Acid Change	CDS Codon Number	Protein Effect	mobile_element_type
MG1655 - NC_000913 ori at dnaA (bases 642244 to 777722)	sgcR CDS	CDS	134	916		642377	643159	783	783	134	916	b4300	reverse	CDS
MG1655 - NC_000913 ori at dnaA (bases 642244 to 777722)	sgcR gene	gene	134	916		642377	643159	783	783	134	916	b4300	reverse	gene
NC_012971 ori at dnaA (modified) (bases 661951 to 809717)	sgcR CDS	CDS	134	916		662084	662866	783	783	134	916	ECD_04165	reverse	CDS
NC_012971 ori at dnaA (modified) (bases 661951 to 809717)	sgcR gene	gene	134	916		662084	662866	783	783	134	916	ECD_04165	reverse	gene
ER2566_v3 Annotated circ rev ori at dnaA (reversed) (bases 778204 to 661950)	sgcR CDS	cds	134	916		778071	777289	783	783	134	916	ECD_04165	reverse	CDS
ER2566_v3 Annotated circ rev ori at dnaA (reversed) (bases 778204 to 661950)	sgcR gene	gene	134	916		778071	777289	783	783	134	916	ECD_04165	reverse	gene
MG1655 - NC_000913 ori at dnaA (bases 642244 to 777722)	sgcE CDS	CDS	933	1565		643176	643808	633	633	933	1565	b4301	reverse	CDS
MG1655 - NC_000913 ori at dnaA (bases 642244 to 777722)	sgcE gene	gene	933	1565		643176	643808	633	633	933	1565	b4301	reverse	gene
NC_012971 ori at dnaA (modified) (bases 661951 to 809717)	sgcE CDS	CDS	933	1565		662883	663515	633	633	933	1565	ECD_04166	reverse	CDS
NC_012971 ori at dnaA (modified) (bases 661951 to 809717)	sgcE gene	gene	933	1565		662883	663515	633	633	933	1565	ECD_04166	reverse	gene
ER2566_v3 Annotated circ rev ori at dnaA (reversed) (bases 778204 to 661950)	sgcE CDS	cds	933	1565		777272	776640	633	633	933	1565	ECD_04166	reverse	CDS
ER2566_v3 Annotated circ rev ori at dnaA (reversed) (bases 778204 to 661950)	sgcE gene	gene	933	1565		777272	776640	633	633	933	1565	ECD_04166	reverse	gene
MG1655 - NC_000913 ori at dnaA (bases 642244 to 777722)	sgcA CDS	CDS	1577	2008		643820	644251	432	432	1577	2008	b4302	reverse	CDS
MG1655 - NC_000913 ori at dnaA (bases 642244 to 777722)	sgcA gene	gene	1577	2008		643820	644251	432	432	1577	2008	b4302	reverse	gene
NC_012971 ori at dnaA (modified) (bases 661951 to 809717)	sgcA CDS	CDS	1577	2008		663527	663958	432	432	1577	2008	ECD_04167	reverse	CDS
NC_012971 ori at dnaA (modified) (bases 661951 to 809717)	sgcA gene	gene	1577	2008		663527	663958	432	432	1577	2008	ECD_04167	reverse	gene
ER2566_v3 Annotated circ rev ori at dnaA (reversed) (bases 778204 to 661950)	sgcA CDS	cds	1577	2008		776628	776197	432	432	1577	2008	ECD_04167	reverse	CDS
ER2566_v3 Annotated circ rev ori at dnaA (reversed) (bases 778204 to 661950)	sgcA gene	gene	1577	2008		776628	776197	432	432	1577	2008	ECD_04167	reverse	gene
MG1655 - NC_000913 ori at dnaA (bases 642244 to 777722)	ryjB ncRNA	ncRNA	2005	2094		644248	644337	90	90	2005	2094	b4624	forward	ncRNA
MG1655 - NC_000913 ori at dnaA (bases 642244 to 777722)	ryjB gene	gene	2005	2094		644248	644337	90	90	2005	2094	b4624	forward	gene
ER2566_v3 Annotated circ rev ori at dnaA (reversed) (bases 778204 to 661950)	ryjB ncRNA	ncrna	2005	2094		776200	776111	90	90	2005	2094	b4624	forward	ncRNA
ER2566_v3 Annotated circ rev ori at dnaA (reversed) (bases 778204 to 661950)	ryjB gene	gene	2005	2094		776200	776111	90	90	2005	2094	b4624	forward	gene
MG1655 - NC_000913 ori at dnaA (bases 642244 to 777722)	sgcQ CDS	CDS	2139	2945		644382	645188	807	807	2139	2945	b4303	reverse	CDS
MG1655 - NC_000913 ori at dnaA (bases 642244 to 777722)	sgcQ gene	gene	2139	2945		644382	645188	807	807	2139	2945	b4303	reverse	gene
NC_012971 ori at dnaA (modified) (bases 661951 to 809717)	sgcQ CDS	CDS	2139	2945		664089	664895	807	807	2139	2945	ECD_04168	reverse	CDS
NC_012971 ori at dnaA (modified) (bases 661951 to 809717)	sgcQ gene	gene	2139	2945		664089	664895	807	807	2139	2945	ECD_04168	reverse	gene
ER2566_v3 Annotated circ rev ori at dnaA (reversed) (bases 778204 to 661950)	sgcQ CDS	cds	2139	2945		776066	775260	807	807	2139	2945	ECD_04168	reverse	CDS
ER2566_v3 Annotated circ rev ori at dnaA (reversed) (bases 778204 to 661950)	sgcQ gene	gene	2139	2945		776066	775260	807	807	2139	2945	ECD_04168	reverse	gene
MG1655 - NC_000913 ori at dnaA (bases 642244 to 777722)	sgcC CDS	CDS	2958	4271		645201	646514	1314	1314	2958	4271	b4304	reverse	CDS
MG1655 - NC_000913 ori at dnaA (bases 642244 to 777722)	sgcC gene	gene	2958	4271		645201	646514	1314	1314	2958	4271	b4304	reverse	gene
NC_012971 ori at dnaA (modified) (bases 661951 to 809717)	sgcC CDS	CDS	2958	4271		664908	666221	1314	1314	2958	4271	ECD_04169	reverse	CDS
NC_012971 ori at dnaA (modified) (bases 661951 to 809717)	sgcC gene	gene	2958	4271		664908	666221	1314	1314	2958	4271	ECD_04169	reverse	gene
ER2566_v3 Annotated circ rev ori at dnaA (reversed) (bases 778204 to 661950)	sgcC CDS	cds	2958	4271		775247	773934	1314	1314	2958	4271	ECD_04169	reverse	CDS
ER2566_v3 Annotated circ rev ori at dnaA (reversed) (bases 778204 to 661950)	sgcC gene	gene	2958	4271		775247	773934	1314	1314	2958	4271	ECD_04169	reverse	gene
MG1655 - NC_000913 ori at dnaA (bases 642244 to 777722)	A	Polymorphism	4280	4280	Variants: LCB 2 MG1655 ref numbers oriA 3way	646523	646523	1	1	4280	4280		none		SNP (transversion)
NC_012971 ori at dnaA (modified) (bases 661951 to 809717)	C	Polymorphism	4280	4280	Variants: LCB 2 BL21(DE3) ref numbers oriA 3way	666230	666230	1	1	4280	4280		none		SNP (transversion)
ER2566_v3 Annotated circ rev ori at dnaA (reversed) (bases 778204 to 661950)	C	Polymorphism	4280	4280	Variants: LCB 2 ER2566 ref numbers oriA 3way	773925	773925	1	1	4280	4280		none		SNP (transversion)
MG1655 - NC_000913 ori at dnaA (bases 642244 to 777722)	sgcB CDS	CDS	4283	4561		646526	646804	279	279	4283	4561	b4565	reverse	CDS
MG1655 - NC_000913 ori at dnaA (bases 642244 to 777722)	sgcB gene	gene	4283	4561		646526	646804	279	279	4283	4561	b4565	reverse	gene
NC_012971 ori at dnaA (modified) (bases 661951 to 809717)	sgcB CDS	CDS	4283	4561		666233	666511	279	279	4283	4561	ECD_04170	reverse	CDS
NC_012971 ori at dnaA (modified) (bases 661951 to 809717)	sgcB gene	gene	4283	4561		666233	666511	279	279	4283	4561	ECD_04170	reverse	gene
ER2566_v3 Annotated circ rev ori at dnaA (reversed) (bases 778204 to 661950)	sgcB CDS	cds	4283	4561		773922	773644	279	279	4283	4561	ECD_04170	reverse	CDS
ER2566_v3 Annotated circ rev ori at dnaA (reversed) (bases 778204 to 661950)	sgcB gene	gene	4283	4561		773922	773644	279	279	4283	4561	ECD_04170	reverse	gene
MG1655 - NC_000913 ori at dnaA (bases 642244 to 777722)	sgcX CDS	CDS	4558	5679		646801	647922	1122	1122	4558	5679	b4305	reverse	CDS
MG1655 - NC_000913 ori at dnaA (bases 642244 to 777722)	sgcX gene	gene	4558	5679		646801	647922	1122	1122	4558	5679	b4305	reverse	gene
NC_012971 ori at dnaA (modified) (bases 661951 to 809717)	sgcX CDS	CDS	4558	5679		666508	667629	1122	1122	4558	5679	ECD_04171	reverse	CDS
NC_012971 ori at dnaA (modified) (bases 661951 to 809717)	sgcX gene	gene	4558	5679		666508	667629	1122	1122	4558	5679	ECD_04171	reverse	gene
ER2566_v3 Annotated circ rev ori at dnaA (reversed) (bases 778204 to 661950)	sgcX CDS	cds	4558	5679		773647	772526	1122	1122	4558	5679	ECD_04171	reverse	CDS
ER2566_v3 Annotated circ rev ori at dnaA (reversed) (bases 778204 to 661950)	sgcX gene	gene	4558	5679		773647	772526	1122	1122	4558	5679	ECD_04171	reverse	gene
MG1655 - NC_000913 ori at dnaA (bases 642244 to 777722)	yjhY CDS	CDS	6078	6338		648321	648581	261	261	6078	6338	b4656	reverse	CDS
MG1655 - NC_000913 ori at dnaA (bases 642244 to 777722)	yjhY gene	gene	6078	6338		648321	648581	261	261	6078	6338	b4656	reverse	gene
MG1655 - NC_000913 ori at dnaA (bases 642244 to 777722)	T	Polymorphism	6091	6091	Variants: LCB 2 MG1655 ref numbers oriA 3way	648334	648334	1	1	6091	6091	b4656	none		SNP (transition)	S -> N	83	Substitution
NC_012971 ori at dnaA (modified) (bases 661951 to 809717)	C	Polymorphism	6091	6091	Variants: LCB 2 BL21(DE3) ref numbers oriA 3way	668041	668041	1	1	6091	6091		none		SNP (transition)
ER2566_v3 Annotated circ rev ori at dnaA (reversed) (bases 778204 to 661950)	C	Polymorphism	6091	6091	Variants: LCB 2 ER2566 ref numbers oriA 3way	772114	772114	1	1	6091	6091		none		SNP (transition)
MG1655 - NC_000913 ori at dnaA (bases 642244 to 777722)	yjhP CDS	CDS	6465	7211		648708	649454	747	747	6465	7211	b4306	reverse	CDS
MG1655 - NC_000913 ori at dnaA (bases 642244 to 777722)	yjhP gene	gene	6465	7211		648708	649454	747	747	6465	7211	b4306	reverse	gene
NC_012971 ori at dnaA (modified) (bases 661951 to 809717)	yjhP CDS	CDS	6465	7211		668415	669161	747	747	6465	7211	ECD_04172	reverse	CDS
NC_012971 ori at dnaA (modified) (bases 661951 to 809717)	yjhP gene	gene	6465	7211		668415	669161	747	747	6465	7211	ECD_04172	reverse	gene
ER2566_v3 Annotated circ rev ori at dnaA (reversed) (bases 778204 to 661950)	yjhP CDS	cds	6465	7211		771740	770994	747	747	6465	7211	ECD_04172	reverse	CDS
ER2566_v3 Annotated circ rev ori at dnaA (reversed) (bases 778204 to 661950)	yjhP gene	gene	6465	7211		771740	770994	747	747	6465	7211	ECD_04172	reverse	gene
MG1655 - NC_000913 ori at dnaA (bases 642244 to 777722)	yjhQ CDS	CDS	7267	7812		649510	650055	546	546	7267	7812	b4307	reverse	CDS
MG1655 - NC_000913 ori at dnaA (bases 642244 to 777722)	yjhQ gene	gene	7267	7812		649510	650055	546	546	7267	7812	b4307	reverse	gene
NC_012971 ori at dnaA (modified) (bases 661951 to 809717)	yjhQ CDS	CDS	7267	7812		669217	669762	546	546	7267	7812	ECD_04173	reverse	CDS
NC_012971 ori at dnaA (modified) (bases 661951 to 809717)	yjhQ gene	gene	7267	7812		669217	669762	546	546	7267	7812	ECD_04173	reverse	gene
ER2566_v3 Annotated circ rev ori at dnaA (reversed) (bases 778204 to 661950)	yjhQ CDS	cds	7267	7812		770938	770393	546	546	7267	7812	ECD_04173	reverse	CDS
ER2566_v3 Annotated circ rev ori at dnaA (reversed) (bases 778204 to 661950)	yjhQ gene	gene	7267	7812		770938	770393	546	546	7267	7812	ECD_04173	reverse	gene
MG1655 - NC_000913 ori at dnaA (bases 642244 to 777722)	yjhX CDS	CDS	7824	8081		650067	650324	258	258	7824	8081	b4566	reverse	CDS
MG1655 - NC_000913 ori at dnaA (bases 642244 to 777722)	yjhX gene	gene	7824	8081		650067	650324	258	258	7824	8081	b4566	reverse	gene
NC_012971 ori at dnaA (modified) (bases 661951 to 809717)	hypothetical protein CDS	CDS	7824	8081		669774	670031	258	258	7824	8081	ECD_04174	reverse	CDS
NC_012971 ori at dnaA (modified) (bases 661951 to 809717)	gene	gene	7824	8081		669774	670031	258	258	7824	8081	ECD_04174	reverse
ER2566_v3 Annotated circ rev ori at dnaA (reversed) (bases 778204 to 661950)	hypothetical protein CDS	cds	7824	8081		770381	770124	258	258	7824	8081	ECD_04174	reverse	CDS
ER2566_v3 Annotated circ rev ori at dnaA (reversed) (bases 778204 to 661950)	gene	gene	7824	8081		770381	770124	258	258	7824	8081	ECD_04174	reverse
MG1655 - NC_000913 ori at dnaA (bases 642244 to 777722)	yjhZ CDS	CDS	8458	8703		650701	650946	246	246	8458	8703	b4657	reverse	CDS
MG1655 - NC_000913 ori at dnaA (bases 642244 to 777722)	yjhZ gene	gene	8458	8703		650701	650946	246	246	8458	8703	b4657	reverse	gene
ER2566_v3 Annotated circ rev ori at dnaA (reversed) (bases 778204 to 661950)	yjhZ CDS	cds	8458	8703		769747	769502	246	246	8458	8703	b4657	reverse	CDS
ER2566_v3 Annotated circ rev ori at dnaA (reversed) (bases 778204 to 661950)	yjhZ gene	gene	8458	8703		769747	769502	246	246	8458	8703	b4657	reverse	gene
MG1655 - NC_000913 ori at dnaA (bases 642244 to 777722)	yjhR CDS	CDS	8819	10059		651062	652302	1242	1242	8819	10059	b4308	forward	CDS
MG1655 - NC_000913 ori at dnaA (bases 642244 to 777722)	yjhR gene	gene	8819	10059		651062	652302	1241	1241	8819	10059	b4308	forward	gene
NC_012971 ori at dnaA (modified) (bases 661951 to 809717)	yjhR gene	gene	9043	10059		670993	672009	1017	1017	9043	10059	ECD_04175	forward	gene
ER2566_v3 Annotated circ rev ori at dnaA (reversed) (bases 778204 to 661950)	yjhR gene	gene	9043	10059		769162	768146	1017	1017	9043	10059	ECD_04175	forward	gene
MG1655 - NC_000913 ori at dnaA (bases 642244 to 777722)	G	Polymorphism	9101	9101	Variants: LCB 2 MG1655 ref numbers oriA 3way	651344	651344	1	1	9101	9101	b4308	none		SNP (transition)	N -> S	95	Substitution
NC_012971 ori at dnaA (modified) (bases 661951 to 809717)	A	Polymorphism	9101	9101	Variants: LCB 2 BL21(DE3) ref numbers oriA 3way	671051	671051	1	1	9101	9101		none		SNP (transition)
ER2566_v3 Annotated circ rev ori at dnaA (reversed) (bases 778204 to 661950)	A	Polymorphism	9101	9101	Variants: LCB 2 ER2566 ref numbers oriA 3way	769104	769104	1	1	9101	9101		none		SNP (transition)
MG1655 - NC_000913 ori at dnaA (bases 642244 to 777722)	T	Polymorphism	9217	9217	Variants: LCB 2 MG1655 ref numbers oriA 3way	651460	651460	1	1	9217	9217	b4308	none		SNP (transition)		134	Truncation
NC_012971 ori at dnaA (modified) (bases 661951 to 809717)	C	Polymorphism	9217	9217	Variants: LCB 2 BL21(DE3) ref numbers oriA 3way	671167	671167	1	1	9217	9217		none		SNP (transition)
ER2566_v3 Annotated circ rev ori at dnaA (reversed) (bases 778204 to 661950)	C	Polymorphism	9217	9217	Variants: LCB 2 ER2566 ref numbers oriA 3way	768988	768988	1	1	9217	9217		none		SNP (transition)
MG1655 - NC_000913 ori at dnaA (bases 642244 to 777722)	repeat region	repeat_region	10433	10458		652676	652701	26	26	10433	10458		forward	repeat_region
ER2566_v3 Annotated circ rev ori at dnaA (reversed) (bases 778204 to 661950)	repeat region	repeat_region	10433	10458		767772	767747	26	26	10433	10458		forward	repeat_region
MG1655 - NC_000913 ori at dnaA (bases 642244 to 777722)	nanS CDS	CDS	10642	11622		652885	653865	981	981	10642	11622	b4309	reverse	CDS
MG1655 - NC_000913 ori at dnaA (bases 642244 to 777722)	nanS gene	gene	10642	11622		652885	653865	981	981	10642	11622	b4309	reverse	gene
NC_012971 ori at dnaA (modified) (bases 661951 to 809717)	yjhS CDS	CDS	10642	11622		672592	673572	981	981	10642	11622	ECD_04176	reverse	CDS
NC_012971 ori at dnaA (modified) (bases 661951 to 809717)	yjhS gene	gene	10642	11622		672592	673572	981	981	10642	11622	ECD_04176	reverse	gene
ER2566_v3 Annotated circ rev ori at dnaA (reversed) (bases 778204 to 661950)	yjhS CDS	cds	10642	11622		767563	766583	981	981	10642	11622	ECD_04176	reverse	CDS
ER2566_v3 Annotated circ rev ori at dnaA (reversed) (bases 778204 to 661950)	yjhS gene	gene	10642	11622		767563	766583	981	981	10642	11622	ECD_04176	reverse	gene
MG1655 - NC_000913 ori at dnaA (bases 642244 to 777722)	nanM CDS	CDS	11687	12793		653930	655036	1107	1107	11687	12793	b4310	reverse	CDS
MG1655 - NC_000913 ori at dnaA (bases 642244 to 777722)	nanM gene	gene	11687	12793		653930	655036	1107	1107	11687	12793	b4310	reverse	gene
NC_012971 ori at dnaA (modified) (bases 661951 to 809717)	yjhT CDS	CDS	11687	12793		673637	674743	1107	1107	11687	12793	ECD_04177	reverse	CDS
NC_012971 ori at dnaA (modified) (bases 661951 to 809717)	yjhT gene	gene	11687	12793		673637	674743	1107	1107	11687	12793	ECD_04177	reverse	gene
ER2566_v3 Annotated circ rev ori at dnaA (reversed) (bases 778204 to 661950)	yjhT CDS	cds	11687	12793		766518	765412	1107	1107	11687	12793	ECD_04177	reverse	CDS
ER2566_v3 Annotated circ rev ori at dnaA (reversed) (bases 778204 to 661950)	yjhT gene	gene	11687	12793		766518	765412	1107	1107	11687	12793	ECD_04177	reverse	gene
MG1655 - NC_000913 ori at dnaA (bases 642244 to 777722)	nanC CDS	CDS	12813	13529		655056	655772	717	717	12813	13529	b4311	reverse	CDS
MG1655 - NC_000913 ori at dnaA (bases 642244 to 777722)	nanC gene	gene	12813	13529		655056	655772	717	717	12813	13529	b4311	reverse	gene
NC_012971 ori at dnaA (modified) (bases 661951 to 809717)	yjhA CDS	CDS	12813	13529		674763	675479	717	717	12813	13529	ECD_04178	reverse	CDS
NC_012971 ori at dnaA (modified) (bases 661951 to 809717)	yjhA gene	gene	12813	13529		674763	675479	717	717	12813	13529	ECD_04178	reverse	gene
ER2566_v3 Annotated circ rev ori at dnaA (reversed) (bases 778204 to 661950)	yjhA CDS	cds	12813	13529		765392	764676	717	717	12813	13529	ECD_04178	reverse	CDS
ER2566_v3 Annotated circ rev ori at dnaA (reversed) (bases 778204 to 661950)	yjhA gene	gene	12813	13529		765392	764676	717	717	12813	13529	ECD_04178	reverse	gene
MG1655 - NC_000913 ori at dnaA (bases 642244 to 777722)	G	Polymorphism	14139	14139	Variants: LCB 2 MG1655 ref numbers oriA 3way	656382	656382	1	1	14139	14139		none		SNP (transition)
NC_012971 ori at dnaA (modified) (bases 661951 to 809717)	A	Polymorphism	14139	14139	Variants: LCB 2 BL21(DE3) ref numbers oriA 3way	676089	676089	1	1	14139	14139		none		SNP (transition)
ER2566_v3 Annotated circ rev ori at dnaA (reversed) (bases 778204 to 661950)	A	Polymorphism	14139	14139	Variants: LCB 2 ER2566 ref numbers oriA 3way	764066	764066	1	1	14139	14139		none		SNP (transition)
MG1655 - NC_000913 ori at dnaA (bases 642244 to 777722)	T	Polymorphism	14142	14142	Variants: LCB 2 MG1655 ref numbers oriA 3way	656385	656385	1	1	14142	14142		none		SNP (transversion)
NC_012971 ori at dnaA (modified) (bases 661951 to 809717)	A	Polymorphism	14142	14142	Variants: LCB 2 BL21(DE3) ref numbers oriA 3way	676092	676092	1	1	14142	14142		none		SNP (transversion)
ER2566_v3 Annotated circ rev ori at dnaA (reversed) (bases 778204 to 661950)	A	Polymorphism	14142	14142	Variants: LCB 2 ER2566 ref numbers oriA 3way	764063	764063	1	1	14142	14142		none		SNP (transversion)
MG1655 - NC_000913 ori at dnaA (bases 642244 to 777722)	C	Polymorphism	14459	14459	Variants: LCB 2 MG1655 ref numbers oriA 3way	656702	656702	1	1	14459	14459		none		SNP (transition)
NC_012971 ori at dnaA (modified) (bases 661951 to 809717)	T	Polymorphism	14459	14459	Variants: LCB 2 BL21(DE3) ref numbers oriA 3way	676409	676409	1	1	14459	14459		none		SNP (transition)
ER2566_v3 Annotated circ rev ori at dnaA (reversed) (bases 778204 to 661950)	T	Polymorphism	14459	14459	Variants: LCB 2 ER2566 ref numbers oriA 3way	763746	763746	1	1	14459	14459		none		SNP (transition)
MG1655 - NC_000913 ori at dnaA (bases 642244 to 777722)	fimB CDS	CDS	14985	16364		657228	657830	603	1380	14985	15587	b4312	forward	CDS
MG1655 - NC_000913 ori at dnaA (bases 642244 to 777722)	fimB gene	gene	14985	16364		657228	657830	603	1380	14985	15587	b4312	forward	gene
NC_012971 ori at dnaA (modified) (bases 661951 to 809717)	fimB gene	gene	14985	16364		676935	678313	1379	1380	14985	16363	ECD_04179	forward	gene
ER2566_v3 Annotated circ rev ori at dnaA (reversed) (bases 778204 to 661950)	fimB gene	gene	14985	16364		763220	761842	1379	1380	14985	16363	ECD_04179	forward	gene
MG1655 - NC_000913 ori at dnaA (bases 642244 to 777722)	GGTAATGACTCCAACTTATTGATAGTGTTTTATGTTCAGATAATGCCCGATGACTTTGTCATGCAGCTCCACCGATTTTGAGAACGACAGCGACTTCCGTCCCAGCCGTGCCAGGTGCTGCCTCAGATTCAGGTTATGCCGCTCAATTCGCTGCGTATATCGCTTGCTGATTACGTGCAGCTTTCCCTTCAGGCGGGATTCATACAGCGGCCAGCCATCCGTCATCCATATCACCACGTCAAAGGGTGACAGCAGGCTCATAAGACGCCCCAGCGTCGCCATAGTGCGTTCACCGAATACGTGCGCAACAACCGTCTTCCGGAGACTGTCATACGCGTAAAACAGCCAGCGCTGGCGCGATTTAGCCCCGACATAGCCCCACTGTTCGTCCATTTCCGC…	Polymorphism	15461	16238	Variants: LCB 2 MG1655 ref numbers oriA 3way	657704	657704	1	778	15461	15461	b4312	none		Insertion		159	Truncation
NC_012971 ori at dnaA (modified) (bases 661951 to 809717)	mobile element	mobile_element	15461	16228		677411	678178	768	768	15461	16228		reverse	mobile_element					insertion sequence:IS1
NC_012971 ori at dnaA (modified) (bases 661951 to 809717)	A	Polymorphism	15461	16238	Variants: LCB 2 BL21(DE3) ref numbers oriA 3way	677411	678188	777	778	15461	16237		none		Deletion
ER2566_v3 Annotated circ rev ori at dnaA (reversed) (bases 778204 to 661950)	mobile element	mobile_element	15461	16228		762744	761977	768	768	15461	16228		reverse	mobile_element					insertion sequence:IS1
ER2566_v3 Annotated circ rev ori at dnaA (reversed) (bases 778204 to 661950)	A	Polymorphism	15461	16238	Variants: LCB 2 ER2566 ref numbers oriA 3way	762744	761967	777	778	15461	16237		none		Deletion
NC_012971 ori at dnaA (modified) (bases 661951 to 809717)	insB-27 CDS	CDS	15476	15979		677426	677929	504	504	15476	15979	ECD_04180	reverse	CDS
NC_012971 ori at dnaA (modified) (bases 661951 to 809717)	insB-27 gene	gene	15476	15979		677426	677929	504	504	15476	15979	ECD_04180	reverse	gene
ER2566_v3 Annotated circ rev ori at dnaA (reversed) (bases 778204 to 661950)	insB-10 CDS; insB-16 CDS; insB-21 CDS; insB-22 CDS; insB-24 CDS; insB-26 CDS; insB-27 CDS; insB-28 CDS; insB-29 CDS	cds	15476	15979		762729	762226	504	504	15476	15979	ECD_01117; ECD_02040; ECD_02646; ECD_02823; ECD_03484; ECD_04163; ECD_04180; ECD_04209; ECD_04281	reverse	CDS
ER2566_v3 Annotated circ rev ori at dnaA (reversed) (bases 778204 to 661950)	insB-10 gene; insB-16 gene; insB-21 gene; insB-22 gene; insB-24 gene; insB-26 gene; insB-27 gene; insB-28 gene; insB-29 gene	gene	15476	15979		762729	762226	504	504	15476	15979	ECD_01117; ECD_02040; ECD_02646; ECD_02823; ECD_03484; ECD_04163; ECD_04180; ECD_04209; ECD_04281	reverse	gene
NC_012971 ori at dnaA (modified) (bases 661951 to 809717)	insA-27 CDS	CDS	15898	16173		677848	678123	276	276	15898	16173	ECD_04181	reverse	CDS
NC_012971 ori at dnaA (modified) (bases 661951 to 809717)	insA-27 gene	gene	15898	16173		677848	678123	276	276	15898	16173	ECD_04181	reverse	gene
ER2566_v3 Annotated circ rev ori at dnaA (reversed) (bases 778204 to 661950)	insA-10 CDS; insA-16 CDS; insA-19 CDS; insA-21 CDS; insA-22 CDS; insA-24 CDS; insA-26 CDS; insA-27 CDS; insA-28 CDS; insA-29 CDS; insA-3 CDS	cds	15898	16173		762307	762032	276	276	15898	16173	ECD_00236; ECD_01116; ECD_02041; ECD_02451; ECD_02647; ECD_02824; ECD_03485; ECD_04164; ECD_04181; ECD_04208; ECD_04288	reverse	CDS
ER2566_v3 Annotated circ rev ori at dnaA (reversed) (bases 778204 to 661950)	insA-10 gene; insA-16 gene; insA-19 gene; insA-21 gene; insA-22 gene; insA-24 gene; insA-26 gene; insA-27 gene; insA-28 gene; insA-29 gene; insA-3 gene	gene	15898	16173		762307	762032	276	276	15898	16173	ECD_00236; ECD_01116; ECD_02041; ECD_02451; ECD_02647; ECD_02824; ECD_03485; ECD_04164; ECD_04181; ECD_04208; ECD_04288	reverse	gene
MG1655 - NC_000913 ori at dnaA (bases 642244 to 777722)	fimE CDS	CDS	16842	17438		658308	658904	597	597	16065	16661	b4313	forward	CDS
MG1655 - NC_000913 ori at dnaA (bases 642244 to 777722)	fimE gene	gene	16842	17438		658308	658904	597	597	16065	16661	b4313	forward	gene
NC_012971 ori at dnaA (modified) (bases 661951 to 809717)	fimE CDS	CDS	16842	17438		678791	679387	597	597	16841	17437	ECD_04182	forward	CDS
NC_012971 ori at dnaA (modified) (bases 661951 to 809717)	fimE gene	gene	16842	17438		678791	679387	597	597	16841	17437	ECD_04182	forward	gene
ER2566_v3 Annotated circ rev ori at dnaA (reversed) (bases 778204 to 661950)	fimE CDS	cds	16842	17438		761364	760768	597	597	16841	17437	ECD_04182	forward	CDS
ER2566_v3 Annotated circ rev ori at dnaA (reversed) (bases 778204 to 661950)	fimE gene	gene	16842	17438		761364	760768	597	597	16841	17437	ECD_04182	forward	gene
MG1655 - NC_000913 ori at dnaA (bases 642244 to 777722)	G	Polymorphism	17488	17488	Variants: LCB 2 MG1655 ref numbers oriA 3way	658954	658954	1	1	16711	16711		none		SNP (transversion)
NC_012971 ori at dnaA (modified) (bases 661951 to 809717)	T	Polymorphism	17488	17488	Variants: LCB 2 BL21(DE3) ref numbers oriA 3way	679437	679437	1	1	17487	17487		none		SNP (transversion)
ER2566_v3 Annotated circ rev ori at dnaA (reversed) (bases 778204 to 661950)	T	Polymorphism	17488	17488	Variants: LCB 2 ER2566 ref numbers oriA 3way	760718	760718	1	1	17487	17487		none		SNP (transversion)
MG1655 - NC_000913 ori at dnaA (bases 642244 to 777722)	C	Polymorphism	17492	17492	Variants: LCB 2 MG1655 ref numbers oriA 3way	658958	658958	1	1	16715	16715		none		SNP (transversion)
NC_012971 ori at dnaA (modified) (bases 661951 to 809717)	G	Polymorphism	17492	17492	Variants: LCB 2 BL21(DE3) ref numbers oriA 3way	679441	679441	1	1	17491	17491		none		SNP (transversion)
ER2566_v3 Annotated circ rev ori at dnaA (reversed) (bases 778204 to 661950)	G	Polymorphism	17492	17492	Variants: LCB 2 ER2566 ref numbers oriA 3way	760714	760714	1	1	17491	17491		none		SNP (transversion)
MG1655 - NC_000913 ori at dnaA (bases 642244 to 777722)	A	Polymorphism	17494	17494	Variants: LCB 2 MG1655 ref numbers oriA 3way	658960	658960	1	1	16717	16717		none		SNP (transversion)
NC_012971 ori at dnaA (modified) (bases 661951 to 809717)	C	Polymorphism	17494	17494	Variants: LCB 2 BL21(DE3) ref numbers oriA 3way	679443	679443	1	1	17493	17493		none		SNP (transversion)
ER2566_v3 Annotated circ rev ori at dnaA (reversed) (bases 778204 to 661950)	C	Polymorphism	17494	17494	Variants: LCB 2 ER2566 ref numbers oriA 3way	760712	760712	1	1	17493	17493		none		SNP (transversion)
MG1655 - NC_000913 ori at dnaA (bases 642244 to 777722)	G	Polymorphism	17852	17852	Variants: LCB 2 MG1655 ref numbers oriA 3way	659318	659318	1	1	17075	17075		none		SNP (transversion)
NC_012971 ori at dnaA (modified) (bases 661951 to 809717)	T	Polymorphism	17852	17852	Variants: LCB 2 BL21(DE3) ref numbers oriA 3way	679801	679801	1	1	17851	17851		none		SNP (transversion)
ER2566_v3 Annotated circ rev ori at dnaA (reversed) (bases 778204 to 661950)	T	Polymorphism	17852	17852	Variants: LCB 2 ER2566 ref numbers oriA 3way	760354	760354	1	1	17851	17851		none		SNP (transversion)
MG1655 - NC_000913 ori at dnaA (bases 642244 to 777722)	fimA CDS	CDS	17920	18468		659386	659934	549	549	17143	17691	b4314	forward	CDS
MG1655 - NC_000913 ori at dnaA (bases 642244 to 777722)	fimA gene	gene	17920	18468		659386	659934	549	549	17143	17691	b4314	forward	gene
NC_012971 ori at dnaA (modified) (bases 661951 to 809717)	fimA CDS	CDS	17920	18468		679869	680417	549	549	17919	18467	ECD_04183	forward	CDS
NC_012971 ori at dnaA (modified) (bases 661951 to 809717)	fimA gene	gene	17920	18468		679869	680417	549	549	17919	18467	ECD_04183	forward	gene
ER2566_v3 Annotated circ rev ori at dnaA (reversed) (bases 778204 to 661950)	fimA CDS	cds	17920	18468		760286	759738	549	549	17919	18467	ECD_04183	forward	CDS
ER2566_v3 Annotated circ rev ori at dnaA (reversed) (bases 778204 to 661950)	fimA gene	gene	17920	18468		760286	759738	549	549	17919	18467	ECD_04183	forward	gene
MG1655 - NC_000913 ori at dnaA (bases 642244 to 777722)	fimI CDS	CDS	18533	19072		659999	660538	540	540	17756	18295	b4315	forward	CDS
MG1655 - NC_000913 ori at dnaA (bases 642244 to 777722)	fimI gene	gene	18533	19072		659999	660538	540	540	17756	18295	b4315	forward	gene
NC_012971 ori at dnaA (modified) (bases 661951 to 809717)	fimI CDS	CDS	18533	19072		680482	681021	540	540	18532	19071	ECD_04184	forward	CDS
NC_012971 ori at dnaA (modified) (bases 661951 to 809717)	fimI gene	gene	18533	19072		680482	681021	540	540	18532	19071	ECD_04184	forward	gene
ER2566_v3 Annotated circ rev ori at dnaA (reversed) (bases 778204 to 661950)	fimI CDS	cds	18533	19072		759673	759134	540	540	18532	19071	ECD_04184	forward	CDS
ER2566_v3 Annotated circ rev ori at dnaA (reversed) (bases 778204 to 661950)	fimI gene	gene	18533	19072		759673	759134	540	540	18532	19071	ECD_04184	forward	gene
MG1655 - NC_000913 ori at dnaA (bases 642244 to 777722)	fimC CDS	CDS	19109	19834		660575	661300	726	726	18332	19057	b4316	forward	CDS
MG1655 - NC_000913 ori at dnaA (bases 642244 to 777722)	fimC gene	gene	19109	19834		660575	661300	726	726	18332	19057	b4316	forward	gene
NC_012971 ori at dnaA (modified) (bases 661951 to 809717)	fimC CDS	CDS	19109	19834		681058	681783	726	726	19108	19833	ECD_04185	forward	CDS
NC_012971 ori at dnaA (modified) (bases 661951 to 809717)	fimC gene	gene	19109	19834		681058	681783	726	726	19108	19833	ECD_04185	forward	gene
ER2566_v3 Annotated circ rev ori at dnaA (reversed) (bases 778204 to 661950)	fimC CDS	cds	19109	19834		759097	758372	726	726	19108	19833	ECD_04185	forward	CDS
ER2566_v3 Annotated circ rev ori at dnaA (reversed) (bases 778204 to 661950)	fimC gene	gene	19109	19834		759097	758372	726	726	19108	19833	ECD_04185	forward	gene
MG1655 - NC_000913 ori at dnaA (bases 642244 to 777722)	T	Polymorphism	19269	19269	Variants: LCB 2 MG1655 ref numbers oriA 3way	660735	660735	1	1	18492	18492	b4316	none		SNP (transversion)	E -> V	54	Substitution
NC_012971 ori at dnaA (modified) (bases 661951 to 809717)	A	Polymorphism	19269	19269	Variants: LCB 2 BL21(DE3) ref numbers oriA 3way	681218	681218	1	1	19268	19268		none		SNP (transversion)
ER2566_v3 Annotated circ rev ori at dnaA (reversed) (bases 778204 to 661950)	A	Polymorphism	19269	19269	Variants: LCB 2 ER2566 ref numbers oriA 3way	758937	758937	1	1	19268	19268		none		SNP (transversion)
MG1655 - NC_000913 ori at dnaA (bases 642244 to 777722)	fimD CDS	CDS	19901	22537		661367	664003	2637	2637	19124	21760	b4317	forward	CDS
MG1655 - NC_000913 ori at dnaA (bases 642244 to 777722)	fimD gene	gene	19901	22537		661367	664003	2637	2637	19124	21760	b4317	forward	gene
NC_012971 ori at dnaA (modified) (bases 661951 to 809717)	fimD CDS	CDS	19901	22537		681850	684486	2637	2637	19900	22536	ECD_04186	forward	CDS
NC_012971 ori at dnaA (modified) (bases 661951 to 809717)	fimD gene	gene	19901	22537		681850	684486	2637	2637	19900	22536	ECD_04186	forward	gene
ER2566_v3 Annotated circ rev ori at dnaA (reversed) (bases 778204 to 661950)	fimD CDS	cds	19901	22537		758305	755669	2637	2637	19900	22536	ECD_04186	forward	CDS
ER2566_v3 Annotated circ rev ori at dnaA (reversed) (bases 778204 to 661950)	fimD gene	gene	19901	22537		758305	755669	2637	2637	19900	22536	ECD_04186	forward	gene
MG1655 - NC_000913 ori at dnaA (bases 642244 to 777722)	C	Polymorphism	21077	21077	Variants: LCB 2 MG1655 ref numbers oriA 3way	662543	662543	1	1	20300	20300	b4317	none		SNP (transversion)	T -> P	393	Substitution
NC_012971 ori at dnaA (modified) (bases 661951 to 809717)	A	Polymorphism	21077	21077	Variants: LCB 2 BL21(DE3) ref numbers oriA 3way	683026	683026	1	1	21076	21076		none		SNP (transversion)
ER2566_v3 Annotated circ rev ori at dnaA (reversed) (bases 778204 to 661950)	A	Polymorphism	21077	21077	Variants: LCB 2 ER2566 ref numbers oriA 3way	757129	757129	1	1	21076	21076		none		SNP (transversion)
ER2566_v3 Annotated circ rev ori at dnaA (reversed) (bases 778204 to 661950)	psiA repeat region	repeat_region	21646	21655		756560	756551	10	10	21645	21654		forward	repeat_region
ER2566_v3 Annotated circ rev ori at dnaA (reversed) (bases 778204 to 661950)	psiA repeat region	repeat_region	21646	21655		756560	756551	10	10	21645	21654		reverse	repeat_region
MG1655 - NC_000913 ori at dnaA (bases 642244 to 777722)	fimF CDS	CDS	22547	23077		664013	664543	531	531	21770	22300	b4318	forward	CDS
MG1655 - NC_000913 ori at dnaA (bases 642244 to 777722)	fimF gene	gene	22547	23077		664013	664543	531	531	21770	22300	b4318	forward	gene
NC_012971 ori at dnaA (modified) (bases 661951 to 809717)	fimF CDS	CDS	22547	23077		684496	685026	531	531	22546	23076	ECD_04187	forward	CDS
NC_012971 ori at dnaA (modified) (bases 661951 to 809717)	fimF gene	gene	22547	23077		684496	685026	531	531	22546	23076	ECD_04187	forward	gene
ER2566_v3 Annotated circ rev ori at dnaA (reversed) (bases 778204 to 661950)	fimF CDS	cds	22547	23077		755659	755129	531	531	22546	23076	ECD_04187	forward	CDS
ER2566_v3 Annotated circ rev ori at dnaA (reversed) (bases 778204 to 661950)	fimF gene	gene	22547	23077		755659	755129	531	531	22546	23076	ECD_04187	forward	gene
MG1655 - NC_000913 ori at dnaA (bases 642244 to 777722)	fimG CDS	CDS	23090	23593		664556	665059	504	504	22313	22816	b4319	forward	CDS
MG1655 - NC_000913 ori at dnaA (bases 642244 to 777722)	fimG gene	gene	23090	23593		664556	665059	504	504	22313	22816	b4319	forward	gene
NC_012971 ori at dnaA (modified) (bases 661951 to 809717)	fimG CDS	CDS	23090	23593		685039	685542	504	504	23089	23592	ECD_04188	forward	CDS
NC_012971 ori at dnaA (modified) (bases 661951 to 809717)	fimG gene	gene	23090	23593		685039	685542	504	504	23089	23592	ECD_04188	forward	gene
ER2566_v3 Annotated circ rev ori at dnaA (reversed) (bases 778204 to 661950)	fimG CDS	cds	23090	23593		755116	754613	504	504	23089	23592	ECD_04188	forward	CDS
ER2566_v3 Annotated circ rev ori at dnaA (reversed) (bases 778204 to 661950)	fimG gene	gene	23090	23593		755116	754613	504	504	23089	23592	ECD_04188	forward	gene
MG1655 - NC_000913 ori at dnaA (bases 642244 to 777722)	fimH CDS	CDS	23613	24515		665079	665981	903	903	22836	23738	b4320	forward	CDS
MG1655 - NC_000913 ori at dnaA (bases 642244 to 777722)	fimH gene	gene	23613	24515		665079	665981	903	903	22836	23738	b4320	forward	gene
NC_012971 ori at dnaA (modified) (bases 661951 to 809717)	fimH CDS	CDS	23613	24515		685562	686464	903	903	23612	24514	ECD_04189	forward	CDS
NC_012971 ori at dnaA (modified) (bases 661951 to 809717)	fimH gene	gene	23613	24515		685562	686464	903	903	23612	24514	ECD_04189	forward	gene
ER2566_v3 Annotated circ rev ori at dnaA (reversed) (bases 778204 to 661950)	fimH CDS	cds	23613	24515		754593	753691	903	903	23612	24514	ECD_04189	forward	CDS
ER2566_v3 Annotated circ rev ori at dnaA (reversed) (bases 778204 to 661950)	fimH gene	gene	23613	24515		754593	753691	903	903	23612	24514	ECD_04189	forward	gene
MG1655 - NC_000913 ori at dnaA (bases 642244 to 777722)	G	Polymorphism	24028	24028	Variants: LCB 2 MG1655 ref numbers oriA 3way	665494	665494	1	1	23251	23251	b4320	none		SNP (transversion)	V -> G	139	Substitution
NC_012971 ori at dnaA (modified) (bases 661951 to 809717)	T	Polymorphism	24028	24028	Variants: LCB 2 BL21(DE3) ref numbers oriA 3way	685977	685977	1	1	24027	24027		none		SNP (transversion)
ER2566_v3 Annotated circ rev ori at dnaA (reversed) (bases 778204 to 661950)	T	Polymorphism	24028	24028	Variants: LCB 2 ER2566 ref numbers oriA 3way	754178	754178	1	1	24027	24027		none		SNP (transversion)
MG1655 - NC_000913 ori at dnaA (bases 642244 to 777722)	repeat region	repeat_region	24588	24623		666054	666089	36	36	23811	23846		forward	repeat_region
ER2566_v3 Annotated circ rev ori at dnaA (reversed) (bases 778204 to 661950)	repeat region	repeat_region	24588	24623		753618	753583	36	36	24587	24622		forward	repeat_region
MG1655 - NC_000913 ori at dnaA (bases 642244 to 777722)	gntP CDS	CDS	24758	26101		666224	667567	1344	1344	23981	25324	b4321	reverse	CDS
MG1655 - NC_000913 ori at dnaA (bases 642244 to 777722)	gntP gene	gene	24758	26101		666224	667567	1344	1344	23981	25324	b4321	reverse	gene
NC_012971 ori at dnaA (modified) (bases 661951 to 809717)	gntP CDS	CDS	24758	26101		686707	688050	1344	1344	24757	26100	ECD_04190	reverse	CDS
NC_012971 ori at dnaA (modified) (bases 661951 to 809717)	gntP gene	gene	24758	26101		686707	688050	1344	1344	24757	26100	ECD_04190	reverse	gene
ER2566_v3 Annotated circ rev ori at dnaA (reversed) (bases 778204 to 661950)	gntP CDS	cds	24758	26101		753448	752105	1344	1344	24757	26100	ECD_04190	reverse	CDS
ER2566_v3 Annotated circ rev ori at dnaA (reversed) (bases 778204 to 661950)	gntP gene	gene	24758	26101		753448	752105	1344	1344	24757	26100	ECD_04190	reverse	gene
MG1655 - NC_000913 ori at dnaA (bases 642244 to 777722)	uxuA CDS	CDS	26441	27625		667907	669091	1185	1185	25664	26848	b4322	forward	CDS
MG1655 - NC_000913 ori at dnaA (bases 642244 to 777722)	uxuA gene	gene	26441	27625		667907	669091	1185	1185	25664	26848	b4322	forward	gene
NC_012971 ori at dnaA (modified) (bases 661951 to 809717)	uxuA CDS	CDS	26441	27625		688390	689574	1185	1185	26440	27624	ECD_04191	forward	CDS
NC_012971 ori at dnaA (modified) (bases 661951 to 809717)	uxuA gene	gene	26441	27625		688390	689574	1185	1185	26440	27624	ECD_04191	forward	gene
ER2566_v3 Annotated circ rev ori at dnaA (reversed) (bases 778204 to 661950)	uxuA CDS	cds	26441	27625		751765	750581	1185	1185	26440	27624	ECD_04191	forward	CDS
ER2566_v3 Annotated circ rev ori at dnaA (reversed) (bases 778204 to 661950)	uxuA gene	gene	26441	27625		751765	750581	1185	1185	26440	27624	ECD_04191	forward	gene
MG1655 - NC_000913 ori at dnaA (bases 642244 to 777722)	uxuB CDS	CDS	27706	29166		669172	670632	1461	1461	26929	28389	b4323	forward	CDS
MG1655 - NC_000913 ori at dnaA (bases 642244 to 777722)	uxuB gene	gene	27706	29166		669172	670632	1461	1461	26929	28389	b4323	forward	gene
NC_012971 ori at dnaA (modified) (bases 661951 to 809717)	uxuB CDS	CDS	27706	29166		689655	691115	1461	1461	27705	29165	ECD_04192	forward	CDS
NC_012971 ori at dnaA (modified) (bases 661951 to 809717)	uxuB gene	gene	27706	29166		689655	691115	1461	1461	27705	29165	ECD_04192	forward	gene
ER2566_v3 Annotated circ rev ori at dnaA (reversed) (bases 778204 to 661950)	uxuB CDS	cds	27706	29166		750500	749040	1461	1461	27705	29165	ECD_04192	forward	CDS
[truncated: 2,826 more rows]

## Sheet: 3way LCB3 allref big del rem
Sequence Name	Name or change relative to reference	Type	Min (with gaps)	Max (with gaps)	Track Name	Min (original sequence)	Max (original sequence)	Length	Length (with gaps)	Minimum	Maximum	locus_tag	Direction	CDS Codon Number	Polymorphism Type	Protein Effect	Amino Acid Change	NCBI Feature Key	mobile_element_type
[truncated: 86,605 more rows]

[truncated: 2 more sheets: 3way LCB4 allrefno align coord, 3way LCB5 allrefno align coord]
