# Supplementary material for: EcoBLMcrX, a classical modification-dependent restriction enzyme in Escherichia coli B: Characterization in vivo and in vitro with a new approach to cleavage site determination
Source: PLoS One. 2017 Jun 27;12(6):e0179853. doi: 10.1371/journal.pone.0179853 (PMC5487053; doi:10.1371/journal.pone.0179853)
Supplement: S4 Table — (XLSX) [file pone.0179853.s011.xlsx]

## Sheet: Recomb patches, gene count summ
		Corrected ER2566 gene number	K12 genes in shared DNA	ER2566 CDS private variants	ER2566 length	BL21(DE3) genes replaced	genes in B islands	genes in K islands	Deletion (K genes)	Variant allele assignment
	LCB2no1	51	57	6	58828	86	27	16	18	del(yjiT-opgB)::IS10
	LCB3no1	35	36	3	44505	36				fhuA2::IS2
	LCB3no3	18	18	0	23095	18
	LCB3no5	78	80	2	89429	79		2		sulA211(-37T->C) (additional private variant, not in CDS)
	LCB4no1	2	3	1	3881	3				IN(speA210::IS10-xanA::IS10)
	LCB5no1	38	43	5	44372	71	28			endA1(E208K)
		222		17	264110	293	55
	Total genome				4478948
	ER2566 fraction of K12 origin				0.058967
	Note: LCB3no2 and LCB3no4 correspond to engineered constructions, not recombination patches (T7 gene1 insertion in lac, and mcr-73::mTn10)

## Sheet: Rec patch gene count by LCB
Summary
LCB2 no1
		ER2566	MG1655	BL21(DE3)
	Annotated genes	51	75	86
	ER2566 private polymorphisms	6
	ICR deletion		18	30
	Shared DNA	57	57	56
	On the B:K island variants
	K island as aligned		16
	B island as aligned			27
	B island genes not in ICR deletion (yjiP::IS1 insA)			1
	K island genes not in ICR deletion (yjiR, yjiS)		2
	K-B conserved genes deleted in ER2566		4	4
	validating ICR deletion: ((island genes+conserved deleted genes)-island genes not in deletion)		18	30
		gene names	MG1655	BL21(DE3)
	undisrupted RE island K-B homologs	mcrBC	2	2
		symE	1	1
		hsdRM	2	2
		yjiAXY	3	3
			8	8
	disrupted RE island K-B homologs	yjiP (IS1 in B)	1	1
		yjiTV (large internal del in K)	2	2
		hsdS (IS1 in B)	1	1
LCB3no1
		ER2566	MG1655	BL21(DE3)
	Annotated genes	38	36	36
	ER2566 double annotation (subtract)	3
	ER2566 corrected gene count (double annotation removed	35
	ER2566 private polymorphisms (SNP or fhuA::IS2)	3
	ER2566 extra genes gained, IS2	2
	ER2566 net shared DNA (-double,-private gain +private loss)	36
LCB3no3 remnant
		ER2566	MG1655	BL21(DE3)
	Annotated genes	18	18	18
	No private SNPs, no islands, one discrepant gene start call between B, K
LCB3no5
		ER2566	MG1655	BL21(DE3)
	Annotated genes	79	82	79
	MG1655 annotated genes with no polymorphism but not annotated in B (add to B)			1
	ER2566 Double annotation (subtract from ER2566)	1
	ER2566 corrected gene count	78
	ER2566 private polymorphism (add to ER2566)	2
	MG1655 genes IS1 insertion (subtract from MG1655)		2
	Net shared DNA	80	80	80
	80 genes shared B, K12; 2 genes from a private IS1 insertion in K12; 2 genes in ER2566 not annotated due to private polymorphism; one double annotation in ER2566 due to alternate start choice
LCB4no1
		ER2566	MG1655	BL21(DE3)
	Annotated genes	2	3	3
	ER2566 private polymorphism (add to ER2566)(speA disruption)	1
	Net shared DNA	3
LCB5no1
	Annotated genes	38	42	71
	double annotation in ER2566 (subtract from ER2566)	1
	BL21(DE3) gene, shared stop in K, ER2566 (add to K, ER2566).	1	1
	ER2566 private polymorphism (add to ER2566; includes endA1)	5
	BL21(DE3) island genes, all (subtract from BL21(DE3)			28
	Net shared DNA	43	43	43
	Corrected gene count	38	42	71
	Islands
	BL21(DE3) island genes--phage integrase			17
	BL21(DE3) island genes--type II secretion			8
	BL21(DE3) island genes--capsule biotynth			3
	Total B island genes			28
	Summary LCB5no1:
	The 44 kb region of ER2566 of K12 origin includes DNA specifying 43 genes or gene models shared between MG1655 and BL21(DE3)
		6 are not annotated in ER2566, leaving 37 annotated genes.
		Five private SNPs prevent annotation of galP, mtlC, endA (=endA1, inactivating mutation), glcA, and glcD.
		One short gene annotated in BL21(DE3), yqgD (ECD_02271), has been removed from the NCBI MG1655 annotation, though apparently it was there in 1997 (EcoCyc). MG1655 thus has 42 annotations
		Duplicate annotation of yqgB in ER2566 is due to identity between K and B; both annotations were accepted during annotation, resulting in 38 annotations
	The 73,747 nt region of BL21(DE3) that was replaced carries an additional 28 genes in an island region that includes a prophage integrase, type II secretion gene homologs and capsule biosythesis gene homologs
	No K-12 genes have been deleted or rearranged
		Corrected ER2566 gene number	Shared DNA	BL21(DE3) genes replaced	B islands	K islands	Deletion (K genes)	ER2566 CDS private variants	Variant allele assignment
	LCB2no1	51	57	86	27	16	18	6	del(yjiT-opgB)::IS10
	LCB3no1	35	36	36				3	fhuA2::IS2
	LCB3no3	18	18	18				0
	LCB3no5	78	80	79		2		2	sulA211(-37T->C) (additional private variant, not in CDS)
	LCB4no1	2	3	3				1	IN(speA210::IS10-guaA::IS10)
	LCB5no1	38	43	71	28			5	endA1(E208K)
		222		293
	Note: LCB3no2 and LCB3no4 correspond to constructions (T7 gene1 insertion in lac, and mcr-73::mTn10)
