# Supplementary material for: EcoBLMcrX, a classical modification-dependent restriction enzyme in Escherichia coli B: Characterization in vivo and in vitro with a new approach to cleavage site determination
Source: PLoS One. 2017 Jun 27;12(6):e0179853. doi: 10.1371/journal.pone.0179853 (PMC5487053; doi:10.1371/journal.pone.0179853)
Supplement: S5 Table — (XLSX) [file pone.0179853.s012.xlsx]

## Sheet: BceYI sites
	BceYI
	Sequence	Freq. (XP12)	Freq. (Digestion)	Freq. (Normalized)	Relative Efficiency	# of mCs	Site	Estimating ligation bias with paired sites		Site							Number of reads
	(Reverse Complement)						#	S site	Freq/site S	#	W site	Freq/site W	W/S				S site			W site
1	GCGGC (GCCGC)	646	489118	757.149	1	5	1	GCGGC (GCCGC)	757.149	7	GCAGC (GCTGC)	212.732	0.280964		1	GCGGC (GCCGC)	489118		4	ACTGC (GCAGT)	45086
2	GCCAC (GTGGC)	237	151758	640.329	0.845711	4	2	GCCAC (GTGGC)	640.329	13	GCTAC (GTAGC)	54.2692	0.0847521		2	GCCAC (GTGGC)	151758		7	GCAGC (GCTGC)	75307
3	GCGAC (GTCGC)	307	172692	562.515	0.742938	4	3	GCGAC (GTCGC)	562.515	10	GCAAC (GTTGC)	122.111	0.217081		3	GCGAC (GTCGC)	172692		8	ACAGC (GCTGT)	14139
4	ACTGC (GCAGT)	86	45086	524.256	0.692408	3	5	ACCGC (GCGGT)	524.226	4	ACTGC (GCAGT)	524.256	1.00006		5	ACCGC (GCGGT)	141541		10	GCAAC (GTTGC)	13188
5	ACCGC (GCGGT)	270	141541	524.226	0.692369	4	6	ACGGC (GCCGT)	493.588	8	ACAGC (GCTGT)	128.536	0.260412		6	ACGGC (GCCGT)	210762		13	GCTAC (GTAGC)	4233
6	ACGGC (GCCGT)	427	210762	493.588	0.651903	4	9	ACCGT (ACGGT)	123.169	none	ACTGT (ACAGT)	0	0	not recovered	9	ACCGT (ACGGT)	16751		17	GCAAT (ATTGC)	379
7	GCAGC (GCTGC)	354	75307	212.732	0.280964	4	11	CCCGC (GCGGG)	65.3486	20	CCTGC (GCAGG)	10.187	0.155887		11	CCCGC (GCGGG)	27185		20	CCTGC (GCAGG)	3759
8	ACAGC (GCTGT)	110	14139	128.536	0.169764	3	12	CCGGC (GCCGG)	60.0917	22	CCAGC (GCTGG)	9.14359	0.152161		12	CCGGC (GCCGG)	34072		22	CCAGC (GCTGG)	3566
9	ACCGT (ACGGT)	136	16751	123.169	0.162675	3	14	GCCAT (ATGGC)	25.4524	none	GCTAT (ATAGC)		0	not recovered	14	GCCAT (ATGGC)	4276		25	ACTAC (GTAGT)	359
10	GCAAC (GTTGC)	108	13188	122.111	0.161278	3									15	GCGAT (ATCGC)	3030
11	CCCGC (GCGGG)	416	27185	65.3486	0.0863088	5						Average, sites 1-12 and their pairs	0.307331		16	ACCAC (GTGGT)	3229
12	CCGGC (GCCGG)	567	34072	60.0917	0.0793658	5									18	TCCGC (GCGGA)	3418
13	GCTAC (GTAGC)	78	4233	54.2692	0.0716758	3									19	GTCAC (GTGAC)	1156
14	GCCAT (ATGGC)	168	4276	25.4524	0.0336161	3									21	CCCGT (ACGGG)	1473
15	GCGAT (ATCGC)	137	3030	22.1168	0.0292106	3									23	ACGAT (ATCGT)	665
16	ACCAC (GTGGT)	161	3229	20.0559	0.0264887	3									24	GCCCC (GGGGC)	1203
17	GCAAT (ATTGC)	20	379	18.95	0.0250281	2									26	TAGCC (GGCTA)	206
18	TCCGC (GCGGA)	248	3418	13.7823	0.0182028	4									27	GCCGA (TCGGC)	778
19	GTCAC (GTGAC)	106	1156	10.9057	0.0144036	3									28	GCGCC (GGCGC)	427
20	CCTGC (GCAGG)	369	3759	10.187	0.0134544	4									29	GCCTC (GAGGC)	96
21	CCCGT (ACGGG)	145	1473	10.1586	0.0134169	4									30	CAGTC (GACTG)	17
22	CCAGC (GCTGG)	390	3566	9.14359	0.0120763	4									All S		1263853		all T		160016
23	ACGAT (ATCGT)	82	665	8.10976	0.0107109	2
24	GCCCC (GGGGC)	239	1203	5.03347	0.00664793	5
25	ACTAC (GTAGT)	76	359	4.72368	0.00623878	2
26	TAGCC (GGCTA)	66	206	3.12121	0.00412232	3
27	GCCGA (TCGGC)	455	778	1.70989	0.00225833	4
28	GCGCC (GGCGC)	510	427	0.837255	0.0011058	5
29	GCCTC (GAGGC)	361	96	0.265928	0.000351223	4
30	CAGTC (GACTG)	76	17	0.223684	0.00029543	3
Read total			1423869
Fraction of reads top site			0.343513
Reads top 12			1391599
Fraction reads in top 12			0.977336
Normalized Reads (reads//site)				4433.1
Fraction of normalized reads top site				0.170795
Normalized reads in top 12				4214.05
Fraction normalized reads in top 12				0.950588
Fraction normalized reads for anomalous site				0.11826
Normalized reads top 6 sites				3502.06
Fraction of normalized reads top 6				0.789981
	RCNRY at least 3 mC;
		both R can be A only at 1% Rel eff
	BceYI data shows that the RCWRC sites can be detected in this experiment (lines 14, 20-23). Not found for EcoBLMcrX, low efficiency for NhoI

## Sheet: NhoI sites
	NhoI
	Sequence	Freq. (XP12)	Freq. (Digestion)	Freq. (Normalized)	Relative Efficiency	# of mCs				S sites			W sites
	(Reverse Complement)									GCGGC (GCCGC)	388924		ACTGC (GCAGT)	941
	GCGGC (GCCGC)	646	388924	602.05	1	5				ACGGC (GCCGT)	151892		GCAAC (GTTGC)	602
	ACGGC (GCCGT)	427	151892	355.719	0.590847	4				GCCAC (GTGGC)	54196		GCAGC (GCTGC)	1386
	GCCAC (GTGGC)	237	54196	228.675	0.379828	4				ACCGC (GCGGT)	51099		ACAGC (GCTGT)	422
	ACCGC (GCGGT)	270	51099	189.256	0.314352	4				GCGAC (GTCGC)	44932
	GCGAC (GTCGC)	307	44932	146.358	0.2431	4				GCCCC (GGGGC)	15089
	GCCCC (GGGGC)	239	15089	63.1339	0.104865	5	anomalous site			GTCAC (GTGAC)	1966
	GTCAC (GTGAC)	106	1966	18.5472	0.0308067	3				GCCAT (ATGGC)	2278
	GCCAT (ATGGC)	168	2278	13.5595	0.0225223	3				CCGGC (GCCGG)	6991
	CCGGC (GCCGG)	567	6991	12.3298	0.0204797	5				GCGCC (GGCGC)	4771
	ACTGC (GCAGT)	86	941	10.9419	0.0181744	3				GCCTC (GAGGC)	2073
	GCGCC (GGCGC)	510	4771	9.3549	0.0155384	5				TAGCC (GGCTA)	355
	GCCTC (GAGGC)	361	2073	5.74238	0.00953806	4				ACCGT (ACGGT)	671
	GCAAC (GTTGC)	108	602	5.57407	0.0092585	3				GCCGA (TCGGC)	746
	TAGCC (GGCTA)	66	355	5.37879	0.00893413	3				CCCGC (GCGGG)	412
	ACCGT (ACGGT)	136	671	4.93382	0.00819505	3				CAGTC (GACTG)	34
	GCAGC (GCTGC)	354	1386	3.91525	0.00650321	4				TCCGC (GCGGA)	61
	ACAGC (GCTGT)	110	422	3.83636	0.00637217	3
	GCCGA (TCGGC)	455	746	1.63956	0.0027233	4	EcoBLMcrX-favored site		Total S		726490	total W		3351
	CCCGC (GCGGG)	416	412	0.990385	0.00164502	5
	CAGTC (GACTG)	76	34	0.447368	0.000743076	3
	TCCGC (GCGGA)	248	61	0.245968	0.000408551	4
Read total			729841
Fraction of reads top site			0.532889
Reads top 7			708098
Fraction reads in top 7			0.970209
Reads/site total (normalized)				1682.63
Fraction of normalized reads top site				0.357803
Normalized reads in top 7				1603.74
Fraction normalized reads in top 7				0.953115
Fraction normalized reads for anomalous site				0.037521
Normalized reads top 6 sites				1585.19
Fraction of normalized reads top 6				0.942092

## Sheet: EcoBLMcrX sites
	EcoBLMcrX
	Sequence	Freq. (XP12)	Freq. (Digestion)	Freq. (Normalized)	Relative Efficiency	# of mCs
	(Reverse Complement)								S sites			W sites
1	GCGGC (GCCGC)	646	8045	12.4536	1	5			GCGGC (GCCGC)	8045		ACTGC (GCAGT)	18
2	GCCAC (GTGGC)	237	1628	6.8692	0.551585	4			GCCAC (GTGGC)	1628
3	ACGGC (GCCGT)	427	1671	3.91335	0.314235	4			ACGGC (GCCGT)	1671
4	ACCGC (GCGGT)	270	548	2.02963	0.162976	4			ACCGC (GCGGT)	548
5	GCCGA (TCGGC)	455	652	1.43297	0.115065	4			GCCGA (TCGGC)	652
6	GCGAC (GTCGC)	307	433	1.41042	0.113255	4			GCGAC (GTCGC)	433
7	GTCAC (GTGAC)	106	59	0.556604	0.0446943	3			GTCAC (GTGAC)	59
8	GCCAT (ATGGC)	168	75	0.446429	0.0358475	3			GCCAT (ATGGC)	75
9	ACTGC (GCAGT)	86	18	0.209302	0.0168066	3			GCCCC (GGGGC)	33
10	GCCCC (GGGGC)	239	33	0.138075	0.0110872	5			GCCTC (GAGGC)	44
11	GCCTC (GAGGC)	361	44	0.121884	0.00978705	4			TCCGC (GCGGA)	29
12	TCCGC (GCGGA)	248	29	0.116935	0.00938972	4			CAGTC (GACTG)	11
13	CAGTC (GACTG)	76	11	0.144737	0.0116221	3			CCGGC (GCCGG)	29
14	CCGGC (GCCGG)	567	29	0.0511464	0.00410697	5			CCCGC (GCGGG)	11
15	CCCGC (GCGGG)	416	11	0.0264423	0.00212327	5
16
17									Total S reads	13268	total W reads		18
18
19									Total S	Total W	all reads	ratio S/W	Fraction S
20								BceYI	1263853	160016	1423869	7.89829	0.887619
21								NhoI	726490	3351	729841	216.798	0.995409
22								EcoBLMcrX	13268	18	13286	737.111	0.998645
23											0
24								All expts	2003611	163385	2166996	12.2631	0.924603
25								all reads	2166996
27
28
29
30
31
Numer of sites		4609
Read total			13286
Fraction of reads top site			0.605525
Reads top 6			12977
Fraction reads in top 6			0.976742
Reads/site total (normalized)				29.9207
Fraction of normalized reads top site				0.416219
Normalized reads in top 6				28.1091
Fraction normalized reads in top 6				0.939455
Fraction normalized reads for anomalous site				0.0478922
Normalized reads top 6 sites				28.1091
Fraction of normalized reads top 6				0.939455
	RCSRC 4 mC; only one A; exceptions apply
Aligned alphabetical table resorted by Rel Eff (McrX) then Rel Eff (NhoI) then Rel Eff (BceYI); pasted EcoBLMcrX data into new sheet, added column
	Highest Rel Eff (1) is the same sequence for all three; this is also the most abundant candidate
	Four most efficient sites are the same for all three
	Moderate-high efficiency sites (>0.1) in a different ranking than that of EcoBLMcrX are highlighted in orange
	Anomalous EcoBLMcrX site

## Sheet: Reranked sort highlight 3 MDE
EcoBLMcrX						NhoI						BceYI
Sequence	Freq. (XP12)	Freq. (Digestion)	Freq. (Normalized)	Relative Efficiency	# of mCs	Sequence	Freq. (XP12)	Freq. (Digestion)	Freq. (Normalized)	Relative Efficiency	# of mCs	Sequence	Freq. (XP12)	Freq. (Digestion)	Freq. (Normalized)	Relative Efficiency	# of mCs
(Reverse Complement)						(Reverse Complement)						(Reverse Complement)
GCGGC (GCCGC)	646	8045	12.4536	1	5	GCGGC (GCCGC)	646	388924	602.05	1	5	GCGGC (GCCGC)	646	489118	757.149	1	5
GCCAC (GTGGC)	237	1628	6.8692	0.551585	4	GCCAC (GTGGC)	237	54196	228.675	0.379828	4	GCCAC (GTGGC)	237	151758	640.329	0.845711	4
ACGGC (GCCGT)	427	1671	3.91335	0.314235	4	ACGGC (GCCGT)	427	151892	355.719	0.590847	4	ACGGC (GCCGT)	427	210762	493.588	0.651903	4
ACCGC (GCGGT)	270	548	2.02963	0.162976	4	ACCGC (GCGGT)	270	51099	189.256	0.314352	4	ACCGC (GCGGT)	270	141541	524.226	0.692369	4
GCCGA (TCGGC)	455	652	1.43297	0.115065	4	GCCGA (TCGGC)	455	746	1.63956	0.0027233	4	GCCGA (TCGGC)	455	778	1.70989	0.00225833	4
GCGAC (GTCGC)	307	433	1.41042	0.113255	4	GCGAC (GTCGC)	307	44932	146.358	0.2431	4	GCGAC (GTCGC)	307	172692	562.515	0.742938	4
GTCAC (GTGAC)	106	59	0.556604	0.0446943	3	GTCAC (GTGAC)	106	1966	18.5472	0.0308067	3	GTCAC (GTGAC)	106	1156	10.9057	0.0144036	3
GCCAT (ATGGC)	168	75	0.446429	0.0358475	3	GCCAT (ATGGC)	168	2278	13.5595	0.0225223	3	GCCAT (ATGGC)	168	4276	25.4524	0.0336161	3
ACTGC (GCAGT)	86	18	0.209302	0.0168066	3	ACTGC (GCAGT)	86	941	10.9419	0.0181744	3	ACTGC (GCAGT)	86	45086	524.256	0.692408	3
GCCCC (GGGGC)	239	33	0.138075	0.0110872	5	GCCCC (GGGGC)	239	15089	63.1339	0.104865	5	GCCCC (GGGGC)	239	1203	5.03347	0.00664793	5
GCCTC (GAGGC)	361	44	0.121884	0.00978705	4	GCCTC (GAGGC)	361	2073	5.74238	0.00953806	4	GCCTC (GAGGC)	361	96	0.265928	0.000351223	4
TCCGC (GCGGA)	248	29	0.116935	0.00938972	4	TCCGC (GCGGA)	248	61	0.245968	0.000408551	4	TCCGC (GCGGA)	248	3418	13.7823	0.0182028	4
CAGTC (GACTG)	76	11	0.144737	0.0116221	3	CAGTC (GACTG)	76	34	0.447368	0.000743076	3	CAGTC (GACTG)	76	17	0.223684	0.00029543	3
CCGGC (GCCGG)	567	29	0.0511464	0.00410697	5	CCGGC (GCCGG)	567	6991	12.3298	0.0204797	5	CCGGC (GCCGG)	567	34072	60.0917	0.0793658	5
CCCGC (GCGGG)	416	11	0.0264423	0.00212327	5	CCCGC (GCGGG)	416	412	0.990385	0.00164502	5	CCCGC (GCGGG)	416	27185	65.3486	0.0863088	5
						GCGCC (GGCGC)	510	4771	9.3549	0.0155384	5	GCGCC (GGCGC)	510	427	0.837255	0.0011058	5
						GCAAC (GTTGC)	108	602	5.57407	0.0092585	3	GCAAC (GTTGC)	108	13188	122.111	0.161278	3
						TAGCC (GGCTA)	66	355	5.37879	0.00893413	3	TAGCC (GGCTA)	66	206	3.12121	0.00412232	3
						ACCGT (ACGGT)	136	671	4.93382	0.00819505	3	ACCGT (ACGGT)	136	16751	123.169	0.162675	3
						GCAGC (GCTGC)	354	1386	3.91525	0.00650321	4	GCAGC (GCTGC)	354	75307	212.732	0.280964	4
						ACAGC (GCTGT)	110	422	3.83636	0.00637217	3	ACAGC (GCTGT)	110	14139	128.536	0.169764	3
												GCTAC (GTAGC)	78	4233	54.2692	0.0716758	3
												GCGAT (ATCGC)	137	3030	22.1168	0.0292106	3
												ACCAC (GTGGT)	161	3229	20.0559	0.0264887	3
												GCAAT (ATTGC)	20	379	18.95	0.0250281	2
												CCCGT (ACGGG)	145	1473	10.1586	0.0134169	4
												CCTGC (GCAGG)	369	3759	10.187	0.0134544	4
												CCAGC (GCTGG)	390	3566	9.14359	0.0120763	4
												ACGAT (ATCGT)	82	665	8.10976	0.0107109	2
												ACTAC (GTAGT)	76	359	4.72368	0.00623878	2
RCSRC 4 mC; only one A; exceptions apply						RCSRC; 4 mC; only one A						RCNRY at least 3 mC;
													both R can be A only at 1% Rel eff
Aligned alphabetical table resorted by Rel Eff (EcoBLMcrX) then Rel Eff (NhoI) then Rel Eff (BceYI)
	Highest Rel Eff (1) is the same sequence for all three; this is also the most abundant candidate											BceYI data shows that the RCWRC sites can be detected in this experiment (lines 14, 20-23). Not found for EcoBLMcrX, low efficiency for NhoI
	Four most efficient sites are the same for all three
	Moderate-high efficiency sites (>0.1) in a different ranking than that of EcoBLMcrX are highlighted in orange
	EcoBLMcrX site not detected by NhoI or BceYI
